# Supplementary material for: Unveiling Crocosphaera Responses to Phosphorus Depletion: Insights From Genome Analysis and Functional Characterization
Source: Environ Microbiol. 2025 Jul 14;27(7):e70153. doi: 10.1111/1462-2920.70153 (PMC12260270; doi:10.1111/1462-2920.70153)
Supplement: Supplementary file 2 — Table S2. (Excell file). [file EMI-27-e70153-s001.xlsx]

## Sheet: Sheet 1 - List of genomes
Organisms	Assembly name	Assembly date	Assembly level	Refseq assembly accession	Refseq category	Abbreviation	Cell size features
Crocosphaera watsonii WH 8501	ASM16719v1	2005-06-16	Scaffold	GCF_000167195.1	-	WH8501	Small
Crocosphaera watsonii WH 8502	WH8502_v1	2013-09-13	Contig	GCF_001039555.1	-	WH8502	Small
Crocosphaera watsonii WH 0401	WH0401_v1	2013-09-13	Contig	GCF_001039615.1	-	WH0401	Small
Crocosphaera watsonii WH 0402	WH0402_v1	2013-09-13	Contig	GCF_001039635.1	-	WH0402	Large
Crocosphaera watsonii WH 0003	ASM23566v2	2011-11-16	Contig	GCF_000235665.1	Representative genome	WH0003	Large
Crocosphaera watsonii WH 0005	ASM105083v1	2013-09-13	Contig	GCF_001050835.1	-	WH0005	Large
Crocosphaera subtropica ATCC 51142	ASM1784v1	2008-04-01	Complete Genome	GCF_000017845.1	Representative genome	SUBTROPICA	-
Crocosphaera chwakensis CCY0110	ASM16933v1	2007-03-06	Contig	GCF_000169335.1	Representative genome	CHWAKENSIS	-

## Sheet: Sheet 2 - List of seed proteins
Seed names[Size in aa]	Seed names	Unified seed protein groups	Acc. Numbers (Uniprot or NCBI)	Organisms	Functional descriptions	Targeted molecules	Domain patterns (Pfam)	Domain patterns (Pgap)
DedA [413]	DedA	DedA	Q48630	Lactococcus lactis subsp. cremoris MG1363	Alkaline phosphatase-like protein	Phosphoester	SNARE_assoc	ExeM_NucH_DNase
ExeM [1686]	ExeM	ExeM	B1XRC2	Synechococcus sp. PCC7002	Endonuclease/Exonuclease/phosphatase family	Nucleic acid	5_nucleotid_C	ExeM_NucH_DNase
GlpQ [358]	GlpQ	GlpQ-UgpQ	P09394	Escherichia coli K12	Glycerophosphodiester phosphodiesterase, periplasmic	Glycerol	GDPD	PRK11143.1
GppA [494]	GppA	GppA	P25552	Escherichia coli K12	Guanosine-5'-triphosphate,3'-diphosphate pyrophosphatase	Polyphosphate	Ppx-GppA	PRK11031.1
Metallophosphoesterase [292]	Metallophosphoesterase	Metallophosphoesterase	A0A0H3K146	Synechococcus sp. PCC6301	acid phosphatase	Phosphoester	Metallophos	-
NucH [1879]	NucH	NucH	P72938	Synechocystis sp. PCC6803	Extracellular nuclease	Nucleic acid	SdiA-regulated* LTD*Exo_endo_phos*W_rich_C	ExeM_NucH_DNase
PhnC [283]	PhnC	PhnC-PtxA	WP_006456994.1	Synechococcus sp. PCC 7335	phosphonate ABC transporter ATP-binding protein	Phosphonate	ABC_tran	ABC_phnC
PhnD [353]	PhnD	PhnD	WP_083785094.1	Synechococcus sp. PCC 7335	phosphonate ABC transporter substrate-binding protein	Phosphonate	Phosphonate-bd	PhnD
PhnE [291]	PhnE	PhnE-PtxC	WP_006455859.1	Synechococcus sp. PCC 7335	Phosphonate transport system permease protein PhnE	Glycerol / Phosphonate	BPD_transp_1	PhnE
PhnG [150]	PhnG	PhnG	P16685	Escherichia coli K12	Alpha-D-ribose 1-methylphosphonate 5-triphosphate synthase subunit	Phosphonate	PhnG	PhnG_redo
PhnH [194]	PhnH	PhnH	P16686	Escherichia coli K12	Alpha-D-ribose 1-methylphosphonate 5-triphosphate synthase subunit	Phosphonate	PhnH	PhnH_redo
PhnI [354]	PhnI	PhnI	P16687	Escherichia coli K12	Alpha-D-ribose 1-methylphosphonate 5-triphosphate synthase subunit	Phosphonate	PhnI	-
PhnJ [281]	PhnJ	PhnJ	P16688	Escherichia coli K12	Alpha-D-ribose 1-methylphosphonate 5-phosphate C-P lyase	Phosphonate	PhnJ	-
PhnK [259]	PhnK	PhnK	WP_006453809.1	Synechococcus sp. PCC 7335	phosphonate C-P lyase system protein PhnK	Phosphonate	ABC_tran	CP_lyasePhnK
PhnM [378]	PhnM	PhnM	P16689	Escherichia coli K12	Alpha-D-ribose 1-methylphosphonate 5-triphosphate diphosphatase	Phosphonate	Amidohydro_3	PRK15446.1-2
PhoA [471]	PhoA	PhoA	P00634	Escherichia coli K12	Alkaline phosphatase	Phosphoester	Alk_phosphatase	PRK10518.1
PhoB [257]	PhoB	PhoB	P39663	Synechococcus elongatus PCC7942	Alkaline phosphatase synthesis transcriptional regulatory protein SphR	Phosphate	Response_reg*Trans_reg_C	-
PhoD [524]	PhoD	PhoD	K9QDT3	Nostoc sp. PCC7107	Alkaline phosphatase	Phosphoester	PhoD_N*PhoD	-
PhoE [351]	PhoE	PhoE	P02932	Escherichia coli K12	Outer membrane porin PhoE	Phosphate_Porin	Porin_1	PRK10159.1
PhoH [322]	PhoH	PhoH	A9BBQ0	Prochlorococcus marinus MIT9211	PhoH-like phosphate starvation-inducible protein	Phosphate	PhoH	-
PhoR [413]	PhoR	PhoR	P39664	Synechococcus elongatus PCC7942	Sensor protein SphS	Phosphate	PAS*HisKA*HATPase_c	-
PhoU [224]	PhoU	PhoU	P72686	Synechocystis sp. PCC6803	Phosphate-specific transport system accessory protein PhoU	Phosphate	PhoU	phoU_full
PhoV [550]	PhoV	PhoV	Q55320	Synechococcus elongatus PCC7942	Alkaline phosphatase PhoV	Phosphoester	Phosphodiest	-
PhoX [611]	PhoX	PhoX	A0A4P8X4T0	Synechococcus sp. PCC11901	PhoX family phosphatase	Phosphoester	DUF839	-
Pit [523]	Pit	Pit	A0A7T1MCA2	Synechococcus sp. PCC6301	Phosphate transporter	Phosphate	PHO4	-
PpA [186]	PpA	PpA	A5GSB7	Synechococcus sp. RCC307	Inorganic pyrophosphatase	Polyphosphate	Pyrophosphatase	-
PpK [702]	PpK	PpK	A0A7G7KRP6	Synechococcus sp. LTW-R	Polyphosphate kinase	Polyphosphate	PP_kinase_N*PP_kinase* PP_kinase_C_1*PP_kinase_C	PRK05443.2-2
PpX [553]	PpX	ppX	A0A164CV66	Synechococcus sp. MIT S 9508	Exopolyphosphatase	Polyphosphate	Ppx-GppA	-
Psip1 [227]	Psip1	Psip1	Q7U7G5	Parasynechococcus marenigrum WH8102	Possible transcriptional regulator	Phosphate	cNMP_binding*HTH_Crp_2	-
PstA [290]	PstA	PstA	P73787	Synechococcus sp. PCC6803	Phosphate transport system permease protein PstA	Phosphate	BPD_transp_1	3a0107s02c
PstB [265]	PstB	PstB	Q2JTU3	Synechococcus sp. JA-3-3Ab	Phosphate import ATP-binding protein PstB 2	Phosphate	ABC_tran	3a0107s01c2
PstC [328]	PstC	PstC	P73786	Synechococcus sp. PCC6803	Phosphate transport system permease protein	Phosphate	BPD_transp_1	phosphate_pstC
PstS [333]	PstS	PstS-SphX	P73785	Synechococcus sp. PCC6803	Phosphate-binding protein	Phosphate	PBP_like_2	ptsS_2
PtrA [214]	PtrA	PtrA	A0A7T1HP83	Synechococcus sp. CBW1002	Crp/Fnr family transcriptional regulator	Phosphate	HTH_Crp_2	-
PtxA [275]	PtxA	PhnC-PtxA	O69051	Pseudomonas stutzeri	Phosphite import ATP-binding protein PxtA	Phosphite	ABC_tran	ABC_phnC
PtxB [338]	PtxB	PtxB	WP_239730763.1	Nodularia sphaerocarpa	phosphate/phosphite/phosphonate ABC transporter substrate-binding protein	Phosphite	Phosphonate-bd	3A0109s03R
PtxC [275]	PtxC	PhnE-PtxC	O69053	Pseudomonas stutzeri	Phosphite transport system permease protein PtxC	Phosphite	BPD_transp_1	PhnE
PtxD [336]	PtxD	PtxD	O69054	Pseudomonas stutzeri	Phosphite oxidoreductase	Phosphite	2-Hacid_dh_C	-
Som [481]	Som	Som	Q7U447	Synechococcus sp. PCC6301	Possible porin	Phosphate_Porin	SLH*OprB	por_somb
SphX [336]	SphX	PstS-SphX	Q55200	Synechococcus sp. PCC6803	Protein SphX	Phosphate	PBP_like_2	ptsS_2
SurE [275]	SurE	SurE	P74709	Synechocystis sp. PCC6803	5'-nucleotidase SurE	Nucleotide	SurE	PRK00346.2-2
UgpA [290]	UgpA	UgpA-UgpE	A5GL44	Synechococcus sp. WH7803	ABC-type sugar transport system, permease component	Glycerol / Phosphonate	BPD_transp_1	-
UgpB [417]	UgpB	UgpB	A5GTR8	Synechococcus sp. RCC307	ABC-type sugar transport system, periplasmic component	Glycerol	SBP_bac_1	-
UgpC [410]	UgpC	UgpC	A0A163XQZ6	Synechococcus sp. MIT S9504	sn-glycerol-3-phosphate import ATP-binding protein UgpC	Glycerol	ABC_tran*TOBE_2	-
UgpE [298]	UgpE	UgpA-UgpE	Q2JUS1	Synechococcus sp. JA-3-3Ab	Putative sn-glycerol-3-phosphate ABC transporter, permease protein	Glycerol / Phosphonate	BPD_transp_1	-
UgpQ [247]	UgpQ	GlpQ-UgpQ	P10908	Escherichia coli K12	Glycerophosphodiester phosphodiesterase, cytoplasmic	Glycerol	GDPD	PRK09454.1
UshA [550]	UshA	UshA	P07024	Escherichia coli K12	Protein UshA	Nucleotide	Metallophos*5_nucleotid_C	PRK09558.1

## Sheet: Sheet 3 - List of seed domains
Domain short names [domain size]	Accession number (Pfam - PFxxxxx, Pgap - TIGRxxxxx or NFxxxxx)	Functional descriptions (From Pfam / Pgap Database)
2-Hacid_dh_C [178]	PF02826	D-isomer specific 2-hydroxyacid dehydrogenase, NAD binding domain
3a0107s01c2 [248]	TIGR00972	JCVI: phosphate ABC transporter ATP-binding protein PstB
3a0107s02c [272]	TIGR00974	JCVI: phosphate ABC transporter permease PstA
3A0109s03R [253]	TIGR01098	JCVI: phosphate/phosphite/phosphonate ABC transporter substrate-binding protein
5_nucleotid_C [158]	PF02872	5'-nucleotidase, C-terminal domain
ABC_phnC [243]	TIGR02315	JCVI: phosphonate ABC transporter ATP-binding protein
ABC_tran [137]	PF00005	ABC transporter
Alk_phosphatase [418]	PF00245	Alkaline phosphatase
Amidohydro_3 [473]	PF07969	Amidohydrolase family
BPD_transp_1 [185]	PF00528	Binding-protein-dependent transport system inner membrane component
cNMP_binding [89]	PF00027	Cyclic nucleotide-binding domain
CP_lyasePhnK [239]	TIGR02323	JCVI: phosphonate C-P lyase system protein PhnK
DUF839 [516]	PF05787	Bacterial protein of unknown function [DUF839)
ExeM_NucH_DNase [546]	NF033681	ExeM/NucH family extracellular endonuclease
Exo_endo_phos [237]	PF03372	Endonuclease/Exonuclease/phosphatase family
GDPD [259]	PF03009	Glycerophosphoryl diester phosphodiesterase family
HATPase_c [112]	PF02518	Histidine kinase-, DNA gyrase B-, and HSP90-like ATPase
HisKA [67]	PF00512	His Kinase A [phospho-acceptor) domain
HTH_Crp_2 [68]	PF13545	Crp-like helix-turn-helix domain
LTD [122]	PF00932	Lamin Tail Domain
Metallophos [205]	PF00149	Calcineurin-like phosphoesterase
OprB [378]	PF04966	Carbohydrate-selective porin, OprB family
PAS [113]	PF00989	PAS fold
PBP_like_2 [282]	PF12849	PBP superfamily domain
PhnD [288]	TIGR03431	JCVI: phosphonate ABC transporter substrate-binding protein
PhnE [252]	TIGR01097	JCVI: phosphonate ABC transporter, permease protein PhnE
PhnG [142]	PF06754	Phosphonate metabolism protein PhnG
PhnG_redo [144]	TIGR03293	JCVI: phosphonate C-P lyase system protein PhnG
PhnH [188]	PF05845	Bacterial phosphonate metabolism protein [PhnH)
PhnH_redo [184]	TIGR03292	JCVI: phosphonate C-P lyase system protein PhnH
PhnI [346]	PF05861	Bacterial phosphonate metabolism protein [PhnI)
PhnJ [275]	PF06007	Phosphonate metabolism protein PhnJ
PHO4 [363]	PF01384	Phosphate transporter family
PhoD [350]	PF09423	PhoD-like phosphatase
PhoD_N [90]	PF16655	PhoD-like phosphatase, N-terminal domain
PhoH [205]	PF02562	PhoH-like protein
phosphate_pstC [296]	TIGR02138	JCVI: phosphate ABC transporter permease subunit PstC
Phosphodiest [357]	PF01663	Type I phosphodiesterase / nucleotide pyrophosphatase
Phosphonate-bd [243]	PF12974	ABC transporter, phosphonate, periplasmic substrate-binding protein
PhoU [89]	PF01895	PhoU domain
phoU_full [212]	TIGR02135	JCVI: phosphate signaling complex protein PhoU
por_somb [485]	NF033921	NCBIFAM: iron uptake porin
Porin_1 [340]	PF00267	Gram-negative porin
PP_kinase [202]	PF02503	Polyphosphate kinase middle domain
PP_kinase_C [172]	PF13090	Polyphosphate kinase C-terminal domain 2
PP_kinase_C_1 [167]	PF17941	Polyphosphate kinase C-terminal domain 1
PP_kinase_N [107]	PF13089	Polyphosphate kinase N-terminal domain
Ppx-GppA [285]	PF02541	Ppx/GppA phosphatase family
PRK00346.2-2 [261]	NF001492	NCBI Protein Cluster [PRK): 5'/3'-nucleotidase SurE
PRK05443.2-2 [707]	NF003921	NCBI Protein Cluster [PRK): RNA degradosome polyphosphate kinase
PRK09454.1 [251]	NF006989	NCBI Protein Cluster [PRK): glycerophosphodiester phosphodiesterase
PRK09558.1 [550]	NF007109	NCBI Protein Cluster [PRK): bifunctional UDP-sugar hydrolase/5'-nucleotidase UshA
PRK10159.1 [351]	NF007544	NCBI Protein Cluster [PRK): phosphoporin PhoE
PRK10518.1 [482]	NF007810	NCBI Protein Cluster [PRK): alkaline phosphatase
PRK11143.1 [359]	NF008354	NCBI Protein Cluster [PRK): glycerophosphodiester phosphodiesterase
PRK11031.1 [496]	NF008260	NCBI Protein Cluster [PRK): guanosine-5'-triphosphate,3'-diphosphate diphosphatase
PRK15446.1-2 [378]	NF011981	NCBI Protein Cluster [PRK): alpha-D-ribose 1-methylphosphonate 5-triphosphate diphosphatase
ptsS_2 [295]	TIGR02136	JCVI: phosphate ABC transporter substrate-binding protein PstS family protein
Pyrophosphatase [160]	PF00719	Inorganic pyrophosphatase
Response_reg [112]	PF00072	Response regulator receiver domain
SBP_bac_1 [315]	PF01547	Bacterial extracellular solute-binding protein
SdiA-regulated [249]	PF06977	SdiA-regulated
SLH [44]	PF00395	S-layer homology domain
SNARE_assoc [123]	PF09335	SNARE associated Golgi protein
SurE [195]	PF01975	Survival protein SurE
TOBE_2 [76]	PF08402	TOBE domain
Trans_reg_C [77]	PF00486	Transcriptional regulatory protein, C terminal
W_rich_C [105]	PF07483	Tryptophan-rich Synechocystis species C-terminal domain

## Sheet: Sheet 4 - List of homologs
Protein_ID	Protein length	NewReferences	Pattern of functional domains (Pfam)	GCF-ID	Strain	Genetic object	Start position	End position	Orientation	Functional description (From Refseq Database)	Gene locus
WP_007304524.1	211	DedA	*SNARE_assoc	GCF_000167195.1	WH8501	NZ_AADV02000003.1	191839	192474	+	VTT domain-containing protein	CWATDRAFT_RS07990
WP_007304524.1	211	DedA	*SNARE_assoc	GCF_000235665.1	WH0003	NZ_AESD01000231.1	6774	7409	+	VTT domain-containing protein	CWATWH0003_RS07145
WP_007304524.1	211	DedA	*SNARE_assoc	GCF_001050835.1	WH0005	NZ_CAQL01000766.1	16554	17189	-	VTT domain-containing protein	CWATWH0005_RS17530
WP_007304524.1	211	DedA	*SNARE_assoc	GCF_001039615.1	WH0401	NZ_CAQM01000440.1	16850	17485	-	VTT domain-containing protein	CWATWH0401_RS11485
WP_007304524.1	211	DedA	*SNARE_assoc	GCF_001039635.1	WH0402	NZ_CAQN01000448.1	15221	15856	+	VTT domain-containing protein	CWATWH0402_RS09420
WP_007304524.1	211	DedA	*SNARE_assoc	GCF_001039555.1	WH8502	NZ_CAQK01000211.1	2406	3041	-	VTT domain-containing protein	CWATWH8502_RS05805
WP_007305497.1	243	DedA	*SNARE_assoc	GCF_000167195.1	WH8501	NZ_AADV02000014.1	14612	15343	+	TVP38/TMEM64 family protein	CWATDRAFT_RS13300
WP_007305497.1	243	DedA	*SNARE_assoc	GCF_000235665.1	WH0003	NZ_AESD01000375.1	5359	6090	+	TVP38/TMEM64 family protein	CWATWH0003_RS11945
WP_007305497.1	243	DedA	*SNARE_assoc	GCF_001050835.1	WH0005	NZ_CAQL01000627.1	4108	4839	-	TVP38/TMEM64 family protein	CWATWH0005_RS13965
WP_007305497.1	243	DedA	*SNARE_assoc	GCF_001039615.1	WH0401	NZ_CAQM01000552.1	5419	6150	+	TVP38/TMEM64 family protein	CWATWH0401_RS14170
WP_007305497.1	243	DedA	*SNARE_assoc	GCF_001039555.1	WH8502	NZ_CAQK01000352.1	5613	6344	+	TVP38/TMEM64 family protein	CWATWH8502_RS09700
WP_007309516.1	209	DedA	*SNARE_assoc	GCF_000235665.1	WH0003	NZ_AESD01000164.1	8518	9147	-	DedA family protein	CWATWH0003_RS04785
WP_007309516.1	209	DedA	*SNARE_assoc	GCF_001050835.1	WH0005	NZ_CAQL01000832.1	16751	17380	-	DedA family protein	CWATWH0005_RS19425
WP_007309516.1	209	DedA	*SNARE_assoc	GCF_001039635.1	WH0402	NZ_CAQN01000556.1	3204	3833	+	DedA family protein	CWATWH0402_RS12090
WP_008274666.1	226	DedA	*SNARE_assoc	GCF_000169335.1	CHWAKENSIS	NZ_AAXW01000008.1	37381	38061	+	TVP38/TMEM64 family protein	CY0110_RS06995
WP_008275714.1	219	DedA	*SNARE_assoc	GCF_000169335.1	CHWAKENSIS	NZ_AAXW01000016.1	10223	10882	+	VTT domain-containing protein	CY0110_RS12035
WP_008276661.1	233	DedA	*SNARE_assoc	GCF_000169335.1	CHWAKENSIS	NZ_AAXW01000028.1	26997	27698	-	TVP38/TMEM64 family protein	CY0110_RS16630
WP_008277294.1	214	DedA	*SNARE_assoc	GCF_000169335.1	CHWAKENSIS	NZ_AAXW01000040.1	40115	40759	-	DedA family protein	CY0110_RS19690
WP_008277924.1	243	DedA	*SNARE_assoc	GCF_000169335.1	CHWAKENSIS	NZ_AAXW01000059.1	5797	6528	-	TVP38/TMEM64 family protein	CY0110_RS22720
WP_008278729.1	209	DedA	*SNARE_assoc	GCF_000169335.1	CHWAKENSIS	NZ_AAXW01000099.1	2238	2867	-	DedA family protein	CY0110_RS26470
WP_009543638.1	243	DedA	*SNARE_assoc	GCF_000017845.1	SUBTROPICA	NC_010546.1	4423693	4424424	+	TVP38/TMEM64 family protein	CCE_RS20245
WP_009543913.1	226	DedA	*SNARE_assoc	GCF_000017845.1	SUBTROPICA	NC_010546.1	4130004	4130684	+	TVP38/TMEM64 family protein	CCE_RS18885
WP_009544955.1	233	DedA	*SNARE_assoc	GCF_000017845.1	SUBTROPICA	NC_010546.1	2396948	2397649	-	TVP38/TMEM64 family protein	CCE_RS11115
WP_009545570.1	209	DedA	*SNARE_assoc	GCF_000017845.1	SUBTROPICA	NC_010546.1	1771237	1771866	+	DedA family protein	CCE_RS08295
WP_009547195.1	211	DedA	*SNARE_assoc	GCF_000017845.1	SUBTROPICA	NC_010546.1	3956910	3957545	+	VTT domain-containing protein	CCE_RS18075
WP_009547609.1	199	DedA	*SNARE_assoc	GCF_000017845.1	SUBTROPICA	NC_010546.1	3366804	3367403	-	DedA family protein	CCE_RS15390
WP_021831773.1	209	DedA	*SNARE_assoc	GCF_001039555.1	WH8502	NZ_CAQK01000774.1	2013	2642	-	DedA family protein	CWATWH8502_RS20945
WP_021834801.1	209	DedA	*SNARE_assoc	GCF_001039615.1	WH0401	NZ_CAQM01000161.1	2098	2727	-	DedA family protein	CWATWH0401_RS04245
WP_007307353.1	440	ExeM	*5_nucleotid_C	GCF_000167195.1	WH8501	NZ_AADV02000108.1	5636	6958	+	bifunctional metallophosphatase/5'-nucleotidase	CWATDRAFT_RS23540
WP_009543329.1	643	ExeM	*5_nucleotid_C*PEP-CTERM	GCF_000017845.1	SUBTROPICA	NC_010546.1	4767972	4769903	+	5'-nucleotidase C-terminal domain-containing protein	CCE_RS21755
WP_021829458.1	440	ExeM	*5_nucleotid_C	GCF_001039555.1	WH8502	NZ_CAQK01000144.1	130	1452	+	bifunctional metallophosphatase/5'-nucleotidase	CWATWH8502_RS03625
WP_198139278.1	848	ExeM	*5_nucleotid_C	GCF_000169335.1	CHWAKENSIS	NZ_AAXW01000087.1	7911	10457	-	5'-nucleotidase C-terminal domain-containing protein	CY0110_RS29515
WP_231585953.1	467	ExeM	*5_nucleotid_C	GCF_001039615.1	WH0401	NZ_CAQM01000511.1	1	1405	+	bifunctional metallophosphatase/5'-nucleotidase	CWATWH0401_RS13310
WP_007307919.1	276	GlpQ-UgpQ	*GDPD	GCF_000167195.1	WH8501	NZ_AADV02000159.1	6712	7542	-	glycerophosphodiester phosphodiesterase family protein	CWATDRAFT_RS26680
WP_007311097.1	494	GlpQ-UgpQ	*Phytase-like*GDPD	GCF_000235665.1	WH0003	NZ_AESD01000446.1	1	1483	-	glycerophosphodiester phosphodiesterase family protein	CWATWH0003_RS14150
WP_007313006.1	384	GlpQ-UgpQ	*GDPD	GCF_000235665.1	WH0003	NZ_AESD01000805.1	10815	11969	-	glycerophosphodiester phosphodiesterase family protein	CWATWH0003_RS24865
WP_007313006.1	384	GlpQ-UgpQ	*GDPD	GCF_001050835.1	WH0005	NZ_CAQL01000566.1	5557	6711	+	glycerophosphodiester phosphodiesterase family protein	CWATWH0005_RS12630
WP_007313006.1	384	GlpQ-UgpQ	*GDPD	GCF_001039635.1	WH0402	NZ_CAQN01000381.1	5547	6701	+	glycerophosphodiester phosphodiesterase family protein	CWATWH0402_RS07810
WP_009545312.1	376	GlpQ-UgpQ	*GDPD	GCF_000017845.1	SUBTROPICA	NC_010546.1	3648056	3649186	+	glycerophosphodiester phosphodiesterase family protein	CCE_RS16630
WP_021834225.1	1114	GlpQ-UgpQ	*Phytase-like*GDPD*Phytase-like	GCF_001050835.1	WH0005	NZ_CAQL01001226.1	2029	5373	+	esterase-like activity of phytase family protein	CWATWH0005_RS36615
WP_021834225.1	1114	GlpQ-UgpQ	*Phytase-like*GDPD*Phytase-like	GCF_001039635.1	WH0402	NZ_CAQN01000272.1	14898	18242	+	esterase-like activity of phytase family protein	CWATWH0402_RS36605
WP_021836199.1	265	GlpQ-UgpQ	*GDPD	GCF_001039615.1	WH0401	NZ_CAQM01000619.1	9	806	-	glycerophosphodiester phosphodiesterase family protein	CWATWH0401_RS15450
WP_048320115.1	106	GlpQ-UgpQ	*GDPD	GCF_001039555.1	WH8502	NZ_CAQK01000356.1	9614	9935	-	glycerophosphodiester phosphodiesterase family protein	CWATWH8502_RS09915
WP_157464521.1	337	GlpQ-UgpQ	*GDPD	GCF_000169335.1	CHWAKENSIS	NZ_AAXW01000003.1	115965	116978	-	glycerophosphodiester phosphodiesterase	CY0110_RS02845
WP_190273891.1	617	GlpQ-UgpQ	*GDPD*Phytase-like	GCF_000235665.1	WH0003	NZ_AESD01000940.1	1	1854	+	esterase-like activity of phytase family protein	CWATWH0003_RS27360
WP_268743021.1	104	GlpQ-UgpQ	*GDPD	GCF_000167195.1	WH8501	NZ_AADV02000170.1	8264	8578	-	glycerophosphodiester phosphodiesterase family protein	CWATDRAFT_RS34770
WP_007303596.1	306	Metallophosphoesterase	*Metallophos	GCF_000167195.1	WH8501	NZ_AADV02000001.1	603414	604334	+	TIGR04168 family protein	CWATDRAFT_RS02990
WP_007303596.1	306	Metallophosphoesterase	*Metallophos	GCF_000235665.1	WH0003	NZ_AESD01000089.1	771	1691	+	TIGR04168 family protein	CWATWH0003_RS02550
WP_007303596.1	306	Metallophosphoesterase	*Metallophos	GCF_001050835.1	WH0005	NZ_CAQL01001169.1	1235	2155	-	TIGR04168 family protein	CWATWH0005_RS27555
WP_007303596.1	306	Metallophosphoesterase	*Metallophos	GCF_001039635.1	WH0402	NZ_CAQN01000884.1	1284	2204	-	TIGR04168 family protein	CWATWH0402_RS20545
WP_007305216.1	364	Metallophosphoesterase	*Metallophos	GCF_000167195.1	WH8501	NZ_AADV02000008.1	18944	20038	+	metallophosphoesterase	CWATDRAFT_RS11835
WP_007305216.1	364	Metallophosphoesterase	*Metallophos	GCF_001039555.1	WH8502	NZ_CAQK01000690.1	1010	2104	-	metallophosphoesterase	CWATWH8502_RS18790
WP_007305408.1	363	Metallophosphoesterase	*Metallophos	GCF_000167195.1	WH8501	NZ_AADV02000011.1	39030	40121	+	metallophosphoesterase	CWATDRAFT_RS12750
WP_007306242.1	277	Metallophosphoesterase	*Metallophos	GCF_000167195.1	WH8501	NZ_AADV02000040.1	14875	15708	+	metallophosphoesterase	CWATDRAFT_RS17285
WP_007306242.1	277	Metallophosphoesterase	*Metallophos	GCF_000235665.1	WH0003	NZ_AESD01000500.1	3615	4448	+	metallophosphoesterase	CWATWH0003_RS16100
WP_007306242.1	277	Metallophosphoesterase	*Metallophos	GCF_001050835.1	WH0005	NZ_CAQL01000679.1	3452	4285	+	metallophosphoesterase	CWATWH0005_RS15390
WP_007306242.1	277	Metallophosphoesterase	*Metallophos	GCF_001039615.1	WH0401	NZ_CAQM01000918.1	1366	2199	-	metallophosphoesterase	CWATWH0401_RS23095
WP_007306242.1	277	Metallophosphoesterase	*Metallophos	GCF_001039635.1	WH0402	NZ_CAQN01000322.1	16562	17395	-	metallophosphoesterase	CWATWH0402_RS06900
WP_007306242.1	277	Metallophosphoesterase	*Metallophos	GCF_001039555.1	WH8502	NZ_CAQK01000155.1	9329	10162	-	metallophosphoesterase	CWATWH8502_RS03975
WP_007307594.1	406	Metallophosphoesterase	*Metallophos	GCF_000167195.1	WH8501	NZ_AADV02000128.1	5069	6289	+	exonuclease subunit SbcD	CWATDRAFT_RS24895
WP_007307594.1	406	Metallophosphoesterase	*Metallophos	GCF_001039615.1	WH0401	NZ_CAQM01000249.1	3361	4581	-	exonuclease subunit SbcD	CWATWH0401_RS06430
WP_007307594.1	406	Metallophosphoesterase	*Metallophos	GCF_001039555.1	WH8502	NZ_CAQK01000090.1	2923	4143	-	exonuclease subunit SbcD	CWATWH8502_RS02290
WP_007310500.1	364	Metallophosphoesterase	*Metallophos	GCF_000235665.1	WH0003	NZ_AESD01000339.1	6729	7823	+	metallophosphoesterase	CWATWH0003_RS10575
WP_007310500.1	364	Metallophosphoesterase	*Metallophos	GCF_001039635.1	WH0402	NZ_CAQN01000193.1	4477	5571	-	metallophosphoesterase	CWATWH0402_RS04060
WP_007310653.1	363	Metallophosphoesterase	*Metallophos	GCF_000235665.1	WH0003	NZ_AESD01000362.1	6322	7413	+	metallophosphoesterase	CWATWH0003_RS11495
WP_007310653.1	363	Metallophosphoesterase	*Metallophos	GCF_001050835.1	WH0005	NZ_CAQL01000427.1	1826	2917	-	metallophosphoesterase	CWATWH0005_RS09630
WP_007310653.1	363	Metallophosphoesterase	*Metallophos	GCF_001039635.1	WH0402	NZ_CAQN01000490.1	1865	2956	-	metallophosphoesterase	CWATWH0402_RS10580
WP_007312016.1	556	Metallophosphoesterase	*Metallophos	GCF_000235665.1	WH0003	NZ_AESD01000619.1	7164	8834	+	metallophosphoesterase	CWATWH0003_RS19335
WP_007312016.1	556	Metallophosphoesterase	*Metallophos	GCF_001050835.1	WH0005	NZ_CAQL01001010.1	1374	3044	+	metallophosphoesterase	CWATWH0005_RS23875
WP_007312655.1	406	Metallophosphoesterase	*Metallophos	GCF_000235665.1	WH0003	NZ_AESD01000722.1	11050	12270	+	exonuclease subunit SbcD	CWATWH0003_RS22985
WP_007312655.1	406	Metallophosphoesterase	*Metallophos	GCF_001050835.1	WH0005	NZ_CAQL01000818.1	4350	5570	-	exonuclease subunit SbcD	CWATWH0005_RS19185
WP_007313275.1	260	Metallophosphoesterase	*Metallophos	GCF_000235665.1	WH0003	NZ_AESD01000869.1	1025	1807	+	metallophosphoesterase family protein	CWATWH0003_RS26385
WP_007313275.1	260	Metallophosphoesterase	*Metallophos	GCF_001050835.1	WH0005	NZ_CAQL01000592.1	15456	16238	+	metallophosphoesterase family protein	CWATWH0005_RS13455
WP_008272526.1	560	Metallophosphoesterase	*Metallophos	GCF_000169335.1	CHWAKENSIS	NZ_AAXW01000001.1	71034	72716	-	metallophosphoesterase	CY0110_RS00350
WP_008274374.1	277	Metallophosphoesterase	*Metallophos	GCF_000169335.1	CHWAKENSIS	NZ_AAXW01000006.1	72314	73147	-	metallophosphoesterase	CY0110_RS05730
WP_008274825.1	231	Metallophosphoesterase	*Metallophos	GCF_000169335.1	CHWAKENSIS	NZ_AAXW01000009.1	38599	39294	+	metallophosphoesterase family protein	CY0110_RS07720
WP_008275321.1	260	Metallophosphoesterase	*Metallophos	GCF_000169335.1	CHWAKENSIS	NZ_AAXW01000013.1	19350	20132	-	metallophosphoesterase family protein	CY0110_RS10135
WP_008275362.1	520	Metallophosphoesterase	*Metallophos	GCF_000169335.1	CHWAKENSIS	NZ_AAXW01000013.1	66124	67686	-	metallophosphoesterase	CY0110_RS10330
WP_008275567.1	363	Metallophosphoesterase	*Metallophos	GCF_000169335.1	CHWAKENSIS	NZ_AAXW01000014.1	96707	97798	-	metallophosphoesterase	CY0110_RS11325
WP_008276131.1	298	Metallophosphoesterase	*Metallophos	GCF_000169335.1	CHWAKENSIS	NZ_AAXW01000020.1	62757	63653	+	metallophosphoesterase	CY0110_RS14120
WP_008277242.1	306	Metallophosphoesterase	*Metallophos	GCF_000169335.1	CHWAKENSIS	NZ_AAXW01000039.1	39466	40386	-	TIGR04168 family protein	CY0110_RS19445
WP_008277322.1	406	Metallophosphoesterase	*Metallophos	GCF_000169335.1	CHWAKENSIS	NZ_AAXW01000041.1	21152	22372	-	exonuclease subunit SbcD	CY0110_RS19820
WP_008277938.1	363	Metallophosphoesterase	*Metallophos	GCF_000169335.1	CHWAKENSIS	NZ_AAXW01000059.1	17432	18523	-	metallophosphoesterase	CY0110_RS22780
WP_009543115.1	306	Metallophosphoesterase	*Metallophos	GCF_000017845.1	SUBTROPICA	NC_010546.1	80732	81652	-	TIGR04168 family protein	CCE_RS00420
WP_009543372.1	406	Metallophosphoesterase	*Metallophos	GCF_000017845.1	SUBTROPICA	NC_010546.1	4720520	4721740	+	exonuclease subunit SbcD	CCE_RS21540
WP_009544085.1	442	Metallophosphoesterase	*Metallophos	GCF_000017845.1	SUBTROPICA	NC_010546.1	1266710	1268038	+	metallophosphoesterase	CCE_RS05965
WP_009544500.1	277	Metallophosphoesterase	*Metallophos	GCF_000017845.1	SUBTROPICA	NC_010546.1	2878130	2878963	-	metallophosphoesterase	CCE_RS13325
WP_009545340.1	739	Metallophosphoesterase	*Metallophos	GCF_000017845.1	SUBTROPICA	NC_010546.1	3599489	3601708	-	metallophosphoesterase	CCE_RS16490
WP_009545493.1	560	Metallophosphoesterase	*Metallophos	GCF_000017845.1	SUBTROPICA	NC_010546.1	3438598	3440280	-	metallophosphoesterase	CCE_RS15755
WP_009545945.1	231	Metallophosphoesterase	*Metallophos	GCF_000017845.1	SUBTROPICA	NC_010546.1	711702	712397	-	metallophosphoesterase family protein	CCE_RS03350
WP_009547024.1	363	Metallophosphoesterase	*Metallophos	GCF_000017845.1	SUBTROPICA	NC_010546.1	1078152	1079243	+	metallophosphoesterase	CCE_RS05135
WP_009547571.1	230	Metallophosphoesterase	*Metallophos	GCF_000017845.1	SUBTROPICA	NC_010547.1	406106	406798	-	metallophosphoesterase family protein	CCE_RS24505
WP_009547708.1	260	Metallophosphoesterase	*Metallophos	GCF_000017845.1	SUBTROPICA	NC_010546.1	3026824	3027606	+	metallophosphoesterase family protein	CCE_RS14110
WP_021829128.1	306	Metallophosphoesterase	*Metallophos	GCF_001039555.1	WH8502	NZ_CAQK01000042.1	9375	10295	+	TIGR04168 family protein	CWATWH8502_RS01060
WP_021829337.1	363	Metallophosphoesterase	*Metallophos	GCF_001039555.1	WH8502	NZ_CAQK01000108.1	668	1759	-	metallophosphoesterase	CWATWH8502_RS02665
WP_021835084.1	364	Metallophosphoesterase	*Metallophos	GCF_001039615.1	WH0401	NZ_CAQM01000255.1	6690	7784	+	metallophosphoesterase	CWATWH0401_RS06595
WP_021836122.1	306	Metallophosphoesterase	*Metallophos	GCF_001039615.1	WH0401	NZ_CAQM01000582.1	9616	10536	+	TIGR04168 family protein	CWATWH0401_RS14740
WP_021836493.1	363	Metallophosphoesterase	*Metallophos	GCF_001039615.1	WH0401	NZ_CAQM01000705.1	1865	2956	-	metallophosphoesterase	CWATWH0401_RS17725
WP_024750224.1	364	Metallophosphoesterase	*Metallophos	GCF_000017845.1	SUBTROPICA	NC_010546.1	807889	808983	-	metallophosphoesterase	CCE_RS03765
WP_048315449.1	110	Metallophosphoesterase	*Metallophos	GCF_001039615.1	WH0401	NZ_CAQM01000432.1	25269	25598	+	metallophosphoesterase	CWATWH0401_RS11140
WP_048327181.1	556	Metallophosphoesterase	*Metallophos	GCF_001039635.1	WH0402	NZ_CAQN01001075.1	6443	8113	-	metallophosphoesterase	CWATWH0402_RS24645
WP_007307822.1	249	PhnC-PtxA	*ABC_tran	GCF_000167195.1	WH8501	NZ_AADV02000149.1	1881	2630	+	amino acid ABC transporter ATP-binding protein	CWATDRAFT_RS26120
WP_007307822.1	249	PhnC-PtxA	*ABC_tran	GCF_000235665.1	WH0003	NZ_AESD01000762.1	9599	10348	+	amino acid ABC transporter ATP-binding protein	CWATWH0003_RS24095
WP_007307822.1	249	PhnC-PtxA	*ABC_tran	GCF_001050835.1	WH0005	NZ_CAQL01000181.1	12368	13117	-	amino acid ABC transporter ATP-binding protein	CWATWH0005_RS04520
WP_007307822.1	249	PhnC-PtxA	*ABC_tran	GCF_001039615.1	WH0401	NZ_CAQM01000777.1	19836	20585	+	amino acid ABC transporter ATP-binding protein	CWATWH0401_RS19785
WP_007307822.1	249	PhnC-PtxA	*ABC_tran	GCF_001039635.1	WH0402	NZ_CAQN01000447.1	9605	10354	+	amino acid ABC transporter ATP-binding protein	CWATWH0402_RS09255
WP_007307822.1	249	PhnC-PtxA	*ABC_tran	GCF_001039555.1	WH8502	NZ_CAQK01000420.1	18582	19331	-	amino acid ABC transporter ATP-binding protein	CWATWH8502_RS11720
WP_008277010.1	249	PhnC-PtxA	*ABC_tran	GCF_000169335.1	CHWAKENSIS	NZ_AAXW01000034.1	51374	52123	-	phosphonate ABC transporter ATP-binding protein	CY0110_RS18320
WP_008277070.1	263	PhnC-PtxA	*ABC_tran	GCF_000169335.1	CHWAKENSIS	NZ_AAXW01000036.1	14854	15645	-	phosphonate ABC transporter ATP-binding protein	CY0110_RS18620
WP_008277082.1	253	PhnC-PtxA	*ABC_tran	GCF_000169335.1	CHWAKENSIS	NZ_AAXW01000036.1	25154	25915	-	phosphonate ABC transporter ATP-binding protein	CY0110_RS18680
WP_009544752.1	249	PhnC-PtxA	*ABC_tran	GCF_000017845.1	SUBTROPICA	NC_010546.1	2621974	2622723	+	phosphonate ABC transporter ATP-binding protein	CCE_RS12100
WP_008277083.1	303	PhnD	*Phosphonate-bd	GCF_000169335.1	CHWAKENSIS	NZ_AAXW01000036.1	25926	26837	-	phosphonate ABC transporter substrate-binding protein	CY0110_RS18685
WP_008277008.1	268	PhnE-PtxC	*BPD_transp_1	GCF_000169335.1	CHWAKENSIS	NZ_AAXW01000034.1	49389	50195	-	phosphonate ABC transporter, permease protein PhnE	CY0110_RS18310
WP_008277069.1	270	PhnE-PtxC	*BPD_transp_1	GCF_000169335.1	CHWAKENSIS	NZ_AAXW01000036.1	14036	14848	-	phosphonate ABC transporter, permease protein PhnE	CY0110_RS18615
WP_008277081.1	267	PhnE-PtxC	*BPD_transp_1	GCF_000169335.1	CHWAKENSIS	NZ_AAXW01000036.1	24373	25176	-	phosphonate ABC transporter, permease protein PhnE	CY0110_RS18675
WP_012361909.1	268	PhnE-PtxC	*BPD_transp_1	GCF_000017845.1	SUBTROPICA	NC_010546.1	2623900	2624706	+	phosphonate ABC transporter, permease protein PhnE	CCE_RS12110
WP_035799973.1	258	PhnE-PtxC	*BPD_transp_1	GCF_000169335.1	CHWAKENSIS	NZ_AAXW01000036.1	23462	24238	-	phosphonate ABC transporter, permease protein PhnE	CY0110_RS18670
WP_008277079.1	155	PhnG	*PhnG	GCF_000169335.1	CHWAKENSIS	NZ_AAXW01000036.1	22998	23465	-	phosphonate C-P lyase system protein PhnG	CY0110_RS18665
WP_232285752.1	188	PhnH	*PhnH	GCF_000169335.1	CHWAKENSIS	NZ_AAXW01000036.1	22448	23014	-	phosphonate C-P lyase system protein PhnH	CY0110_RS18660
WP_008277077.1	371	PhnI	*PhnI	GCF_000169335.1	CHWAKENSIS	NZ_AAXW01000036.1	21307	22422	-	carbon-phosphorus lyase complex subunit PhnI	CY0110_RS18655
WP_008277076.1	295	PhnJ	*PhnJ	GCF_000169335.1	CHWAKENSIS	NZ_AAXW01000036.1	20365	21252	-	alpha-D-ribose 1-methylphosphonate 5-phosphate C-P-lyase PhnJ	CY0110_RS18650
WP_008277074.1	240	PhnK	*ABC_tran	GCF_000169335.1	CHWAKENSIS	NZ_AAXW01000036.1	18747	19469	-	phosphonate C-P lyase system protein PhnL	CY0110_RS18640
WP_007307331.1	451	PhnM	*Amidohydro_3	GCF_000167195.1	WH8501	NZ_AADV02000106.1	11676	13031	+	cytosine deaminase	CWATDRAFT_RS23440
WP_007307331.1	451	PhnM	*Amidohydro_3	GCF_001039615.1	WH0401	NZ_CAQM01000471.1	3826	5181	+	cytosine deaminase	CWATWH0401_RS12180
WP_007312389.1	439	PhnM	*Amidohydro_3	GCF_000235665.1	WH0003	NZ_AESD01000679.1	23276	24595	+	cytosine deaminase	CWATWH0003_RS21460
WP_007312389.1	439	PhnM	*Amidohydro_3	GCF_001039635.1	WH0402	NZ_CAQN01001282.1	35962	37281	+	cytosine deaminase	CWATWH0402_RS28700
WP_007312389.1	439	PhnM	*Amidohydro_3	GCF_001050835.1	WH0005	NZ_CAQL01001137.1	25331	26650	+	cytosine deaminase	CWATWH0005_RS26885
WP_008276790.1	439	PhnM	*Amidohydro_3	GCF_000169335.1	CHWAKENSIS	NZ_AAXW01000030.1	46473	47792	+	cytosine deaminase	CY0110_RS17250
WP_012362204.1	436	PhnM	*Amidohydro_3	GCF_000017845.1	SUBTROPICA	NC_010546.1	3721885	3723195	+	cytosine deaminase	CCE_RS16970
WP_007308970.1	736	PhoA	*Alk_phosphatase	GCF_000235665.1	WH0003	NZ_AESD01000050.1	1936	4146	-	alkaline phosphatase	CWATWH0003_RS01445
WP_007308970.1	736	PhoA	*Alk_phosphatase	GCF_001050835.1	WH0005	NZ_CAQL01001226.1	5842	8052	+	alkaline phosphatase	CWATWH0005_RS29045
WP_007308970.1	736	PhoA	*Alk_phosphatase	GCF_001039635.1	WH0402	NZ_CAQN01000272.1	18711	20921	+	alkaline phosphatase	CWATWH0402_RS05930
WP_007311098.1	1032	PhoA	*Alk_phosphatase*Alk_phosphatase	GCF_000235665.1	WH0003	NZ_AESD01000446.1	2014	5112	-	alkaline phosphatase	CWATWH0003_RS14155
WP_007311098.1	1032	PhoA	*Alk_phosphatase*Alk_phosphatase	GCF_001039635.1	WH0402	NZ_CAQN01000272.1	11269	14367	+	alkaline phosphatase	CWATWH0402_RS05920
WP_008274904.1	1045	PhoA	*Alk_phosphatase*Alk_phosphatase	GCF_000169335.1	CHWAKENSIS	NZ_AAXW01000009.1	121101	124238	-	alkaline phosphatase	CY0110_RS08095
WP_009543311.1	1045	PhoA	*Alk_phosphatase*Alk_phosphatase	GCF_000017845.1	SUBTROPICA	NC_010546.1	4794564	4797701	+	alkaline phosphatase	CCE_RS21835
WP_009545339.1	755	PhoA	*Alk_phosphatase	GCF_000017845.1	SUBTROPICA	NC_010546.1	3601917	3604184	-	alkaline phosphatase	CCE_RS16495
WP_048315328.1	620	PhoA	*Alk_phosphatase*Alk_phosphatase	GCF_001039615.1	WH0401	NZ_CAQM01000403.1	1	1860	-	alkaline phosphatase	CWATWH0401_RS10170
WP_048319662.1	418	PhoA	*Alk_phosphatase*Alk_phosphatase	GCF_001039555.1	WH8502	NZ_CAQK01000234.1	1	1254	+	alkaline phosphatase	CWATWH8502_RS06510
WP_048752229.1	525	PhoA	*Alk_phosphatase	GCF_001050835.1	WH0005	NZ_CAQL01000374.1	1	1575	-	alkaline phosphatase	CWATWH0005_RS08775
WP_048753945.1	498	PhoA	*Alk_phosphatase	GCF_001050835.1	WH0005	NZ_CAQL01001226.1	1	1498	+	alkaline phosphatase	CWATWH0005_RS29035
WP_197088024.1	178	PhoA	*Alk_phosphatase	GCF_001039555.1	WH8502	NZ_CAQK01000459.1	1	535	-	alkaline phosphatase	CWATWH8502_RS12545
WP_007303047.1	226	PhoB	*Response_reg*Trans_reg_C	GCF_000167195.1	WH8501	NZ_AADV02000001.1	11401	12081	+	response regulator transcription factor	CWATDRAFT_RS00060
WP_007303592.1	246	PhoB	*Response_reg*Trans_reg_C	GCF_000167195.1	WH8501	NZ_AADV02000001.1	598524	599264	-	response regulator transcription factor	CWATDRAFT_RS02965
WP_007304103.1	243	PhoB	*Response_reg*Trans_reg_C	GCF_000167195.1	WH8501	NZ_AADV02000002.1	423912	424643	-	response regulator transcription factor	CWATDRAFT_RS05640
WP_007304103.1	243	PhoB	*Response_reg*Trans_reg_C	GCF_000235665.1	WH0003	NZ_AESD01000164.1	2555	3286	-	response regulator transcription factor	CWATWH0003_RS04760
WP_007304103.1	243	PhoB	*Response_reg*Trans_reg_C	GCF_001050835.1	WH0005	NZ_CAQL01000832.1	10791	11522	-	response regulator transcription factor	CWATWH0005_RS19400
WP_007304103.1	243	PhoB	*Response_reg*Trans_reg_C	GCF_001039615.1	WH0401	NZ_CAQM01000227.1	1829	2560	+	response regulator transcription factor	CWATWH0401_RS05930
WP_007304103.1	243	PhoB	*Response_reg*Trans_reg_C	GCF_001039635.1	WH0402	NZ_CAQN01000556.1	9064	9795	+	response regulator transcription factor	CWATWH0402_RS12115
WP_007304103.1	243	PhoB	*Response_reg*Trans_reg_C	GCF_001039555.1	WH8502	NZ_CAQK01000296.1	2313	3044	-	response regulator transcription factor	CWATWH8502_RS07965
WP_007304351.1	225	PhoB	*Response_reg*Trans_reg_C	GCF_000167195.1	WH8501	NZ_AADV02000002.1	708987	709664	+	response regulator transcription factor	CWATDRAFT_RS07005
WP_007304777.1	223	PhoB	*Response_reg*Trans_reg_C	GCF_000167195.1	WH8501	NZ_AADV02000004.1	193761	194432	-	response regulator transcription factor	CWATDRAFT_RS09575
WP_007306475.1	252	PhoB	*Response_reg*Trans_reg_C	GCF_000167195.1	WH8501	NZ_AADV02000050.1	8214	8972	-	response regulator transcription factor	CWATDRAFT_RS18505
WP_007306475.1	252	PhoB	*Response_reg*Trans_reg_C	GCF_001039615.1	WH0401	NZ_CAQM01000711.1	8465	9223	+	response regulator transcription factor	CWATWH0401_RS18095
WP_007307250.1	236	PhoB	*Response_reg*Trans_reg_C	GCF_000167195.1	WH8501	NZ_AADV02000099.1	1998	2708	-	response regulator transcription factor	CWATDRAFT_RS22910
WP_007307250.1	236	PhoB	*Response_reg*Trans_reg_C	GCF_001050835.1	WH0005	NZ_CAQL01000499.1	3	713	-	response regulator transcription factor	CWATWH0005_RS11225
WP_007307250.1	236	PhoB	*Response_reg*Trans_reg_C	GCF_001039615.1	WH0401	NZ_CAQM01000593.1	1334	2044	-	response regulator transcription factor	CWATWH0401_RS14890
WP_007307250.1	236	PhoB	*Response_reg*Trans_reg_C	GCF_001039555.1	WH8502	NZ_CAQK01000617.1	1355	2065	-	response regulator transcription factor	CWATWH8502_RS16985
WP_007307602.1	259	PhoB	*Response_reg*Trans_reg_C	GCF_000167195.1	WH8501	NZ_AADV02000128.1	6298	7077	-	response regulator transcription factor	CWATDRAFT_RS24900
WP_007307602.1	259	PhoB	*Response_reg*Trans_reg_C	GCF_001039555.1	WH8502	NZ_CAQK01000090.1	2135	2914	+	response regulator transcription factor	CWATWH8502_RS02285
WP_007307614.1	245	PhoB	*Response_reg*Trans_reg_C	GCF_000167195.1	WH8501	NZ_AADV02000129.1	8212	8949	-	response regulator transcription factor	CWATDRAFT_RS24985
WP_007308710.1	226	PhoB	*Response_reg*Trans_reg_C	GCF_000235665.1	WH0003	NZ_AESD01000002.1	10419	11099	+	response regulator transcription factor	CWATWH0003_RS00065
WP_007308710.1	226	PhoB	*Response_reg*Trans_reg_C	GCF_001050835.1	WH0005	NZ_CAQL01000989.1	6541	7221	-	response regulator transcription factor	CWATWH0005_RS23410
WP_007308710.1	226	PhoB	*Response_reg*Trans_reg_C	GCF_001039615.1	WH0401	NZ_CAQM01000159.1	6576	7256	-	response regulator transcription factor	CWATWH0401_RS04090
WP_007308710.1	226	PhoB	*Response_reg*Trans_reg_C	GCF_001039635.1	WH0402	NZ_CAQN01000426.1	9054	9734	+	response regulator transcription factor	CWATWH0402_RS08775
WP_007308710.1	226	PhoB	*Response_reg*Trans_reg_C	GCF_001039555.1	WH8502	NZ_CAQK01000767.1	2486	3166	-	response regulator transcription factor	CWATWH8502_RS20790
WP_007309721.1	225	PhoB	*Response_reg*Trans_reg_C	GCF_000235665.1	WH0003	NZ_AESD01000204.1	4529	5206	+	response regulator transcription factor	CWATWH0003_RS05920
WP_007309721.1	225	PhoB	*Response_reg*Trans_reg_C	GCF_001050835.1	WH0005	NZ_CAQL01001197.1	9695	10372	-	response regulator transcription factor	CWATWH0005_RS28155
WP_007309721.1	225	PhoB	*Response_reg*Trans_reg_C	GCF_001039635.1	WH0402	NZ_CAQN01000675.1	9637	10314	-	response regulator transcription factor	CWATWH0402_RS15595
WP_007311455.1	223	PhoB	*Response_reg*Trans_reg_C	GCF_000235665.1	WH0003	NZ_AESD01000500.1	14266	14937	-	response regulator transcription factor	CWATWH0003_RS16145
WP_007311455.1	223	PhoB	*Response_reg*Trans_reg_C	GCF_001050835.1	WH0005	NZ_CAQL01000713.1	111	782	-	response regulator transcription factor	CWATWH0005_RS16525
WP_007311455.1	223	PhoB	*Response_reg*Trans_reg_C	GCF_001039615.1	WH0401	NZ_CAQM01000201.1	436	1107	-	response regulator transcription factor	CWATWH0401_RS05455
WP_007311455.1	223	PhoB	*Response_reg*Trans_reg_C	GCF_001039635.1	WH0402	NZ_CAQN01000322.1	6075	6746	+	response regulator transcription factor	CWATWH0402_RS06855
WP_007311455.1	223	PhoB	*Response_reg*Trans_reg_C	GCF_001039555.1	WH8502	NZ_CAQK01000461.1	24403	25074	+	response regulator transcription factor	CWATWH8502_RS12665
WP_007311613.1	252	PhoB	*Response_reg*Trans_reg_C	GCF_000235665.1	WH0003	NZ_AESD01000532.1	4446	5204	-	response regulator transcription factor	CWATWH0003_RS17065
WP_007311613.1	252	PhoB	*Response_reg*Trans_reg_C	GCF_001039635.1	WH0402	NZ_CAQN01000652.1	4971	5729	+	response regulator transcription factor	CWATWH0402_RS14790
WP_007312322.1	234	PhoB	*Response_reg*Trans_reg_C	GCF_000235665.1	WH0003	NZ_AESD01000665.1	1	703	-	response regulator transcription factor	CWATWH0003_RS21080
WP_007312656.1	259	PhoB	*Response_reg*Trans_reg_C	GCF_000235665.1	WH0003	NZ_AESD01000722.1	12279	13058	-	response regulator transcription factor	CWATWH0003_RS22990
WP_007312656.1	259	PhoB	*Response_reg*Trans_reg_C	GCF_001050835.1	WH0005	NZ_CAQL01000818.1	3562	4341	+	response regulator transcription factor	CWATWH0005_RS19180
WP_008273866.1	609	PhoB	*Response_reg*Trans_reg_C*Hpt*Response_reg	GCF_000169335.1	CHWAKENSIS	NZ_AAXW01000003.1	216530	218359	-	response regulator	CY0110_RS03330
WP_008274368.1	223	PhoB	*Response_reg*Trans_reg_C	GCF_000169335.1	CHWAKENSIS	NZ_AAXW01000006.1	61977	62648	-	response regulator transcription factor	CY0110_RS05695
WP_008274690.1	225	PhoB	*Response_reg*Trans_reg_C	GCF_000169335.1	CHWAKENSIS	NZ_AAXW01000008.1	64441	65118	-	response regulator transcription factor	CY0110_RS07105
WP_008275016.1	222	PhoB	*Response_reg*Trans_reg_C	GCF_000169335.1	CHWAKENSIS	NZ_AAXW01000010.1	83720	84388	-	response regulator transcription factor	CY0110_RS08620
WP_008275460.1	231	PhoB	*Response_reg*Trans_reg_C	GCF_000169335.1	CHWAKENSIS	NZ_AAXW01000014.1	21841	22536	-	response regulator transcription factor	CY0110_RS10830
WP_008275769.1	225	PhoB	*Response_reg*Trans_reg_C	GCF_000169335.1	CHWAKENSIS	NZ_AAXW01000016.1	58299	58976	-	response regulator transcription factor	CY0110_RS12305
WP_008275888.1	252	PhoB	*Response_reg*Trans_reg_C	GCF_000169335.1	CHWAKENSIS	NZ_AAXW01000017.1	69372	70130	-	response regulator transcription factor	CY0110_RS12900
WP_008276061.1	235	PhoB	*Response_reg*Trans_reg_C	GCF_000169335.1	CHWAKENSIS	NZ_AAXW01000019.1	76635	77342	+	response regulator transcription factor	CY0110_RS13765
WP_008276088.1	243	PhoB	*Response_reg*Trans_reg_C	GCF_000169335.1	CHWAKENSIS	NZ_AAXW01000020.1	19520	20251	+	response regulator transcription factor	CY0110_RS13895
WP_008276127.1	233	PhoB	*Response_reg*Trans_reg_C	GCF_000169335.1	CHWAKENSIS	NZ_AAXW01000020.1	59551	60252	-	response regulator transcription factor	CY0110_RS14100
WP_008276531.1	246	PhoB	*Response_reg*Trans_reg_C	GCF_000017845.1	SUBTROPICA	NC_010546.1	293222	293962	+	response regulator transcription factor	CCE_RS01420
WP_008276531.1	246	PhoB	*Response_reg*Trans_reg_C	GCF_000169335.1	CHWAKENSIS	NZ_AAXW01000026.1	15804	16544	+	response regulator transcription factor	CY0110_RS16025
WP_008277174.1	224	PhoB	*Response_reg*Trans_reg_C	GCF_000169335.1	CHWAKENSIS	NZ_AAXW01000038.1	18948	19622	+	response regulator transcription factor	CY0110_RS19135
WP_008277320.1	259	PhoB	*Response_reg*Trans_reg_C	GCF_000169335.1	CHWAKENSIS	NZ_AAXW01000041.1	18507	19286	+	response regulator transcription factor	CY0110_RS19810
WP_009543185.1	228	PhoB	*Response_reg*Trans_reg_C	GCF_000017845.1	SUBTROPICA	NC_010546.1	9322	10008	+	response regulator transcription factor	CCE_RS00070
WP_009543528.1	248	PhoB	*Response_reg*Trans_reg_C	GCF_000017845.1	SUBTROPICA	NC_010546.1	4556799	4557545	-	response regulator transcription factor	CCE_RS20775
WP_009543907.1	243	PhoB	*Response_reg*Trans_reg_C	GCF_000017845.1	SUBTROPICA	NC_010546.1	4136512	4137243	+	response regulator transcription factor	CCE_RS18915
WP_009544431.1	225	PhoB	*Response_reg*Trans_reg_C	GCF_000017845.1	SUBTROPICA	NC_010546.1	1643434	1644111	+	response regulator transcription factor	CCE_RS07710
WP_009544492.1	231	PhoB	*Response_reg*Trans_reg_C	GCF_000017845.1	SUBTROPICA	NC_010546.1	1712670	1713365	-	response regulator transcription factor	CCE_RS08010
WP_009545277.1	609	PhoB	*Response_reg*Trans_reg_C*Hpt*Response_reg	GCF_000017845.1	SUBTROPICA	NC_010546.1	3686423	3688252	-	response regulator	CCE_RS16805
WP_009545451.1	225	PhoB	*Response_reg*Trans_reg_C	GCF_000017845.1	SUBTROPICA	NC_010546.1	3477785	3478462	+	response regulator transcription factor	CCE_RS15960
WP_009545543.1	237	PhoB	*Response_reg*Trans_reg_C	GCF_000017845.1	SUBTROPICA	NC_010546.1	1747381	1748094	-	response regulator transcription factor	CCE_RS08160
WP_009545622.1	259	PhoB	*Response_reg*Trans_reg_C	GCF_000017845.1	SUBTROPICA	NC_010546.1	1829803	1830582	-	response regulator transcription factor	CCE_RS08555
WP_009546054.1	225	PhoB	*Response_reg*Trans_reg_C	GCF_000017845.1	SUBTROPICA	NC_010546.1	831821	832498	+	response regulator transcription factor	CCE_RS03900
WP_009547130.1	224	PhoB	*Response_reg*Trans_reg_C	GCF_000017845.1	SUBTROPICA	NC_010546.1	971380	972054	-	response regulator transcription factor	CCE_RS04615
WP_009547208.1	252	PhoB	*Response_reg*Trans_reg_C	GCF_000017845.1	SUBTROPICA	NC_010546.1	4090845	4091603	+	response regulator transcription factor	CCE_RS18695
WP_009547509.1	226	PhoB	*Response_reg*Trans_reg_C	GCF_000017845.1	SUBTROPICA	NC_010546.1	3302645	3303325	-	response regulator transcription factor	CCE_RS15095
WP_021829126.1	246	PhoB	*Response_reg*Trans_reg_C	GCF_000235665.1	WH0003	NZ_AESD01000088.1	4361	5101	-	response regulator transcription factor	CWATWH0003_RS02525
WP_021829126.1	246	PhoB	*Response_reg*Trans_reg_C	GCF_001050835.1	WH0005	NZ_CAQL01000053.1	4353	5093	-	response regulator transcription factor	CWATWH0005_RS01165
WP_021829126.1	246	PhoB	*Response_reg*Trans_reg_C	GCF_001039615.1	WH0401	NZ_CAQM01000582.1	4730	5470	-	response regulator transcription factor	CWATWH0401_RS14715
WP_021829126.1	246	PhoB	*Response_reg*Trans_reg_C	GCF_001039635.1	WH0402	NZ_CAQN01001252.1	3363	4103	+	response regulator transcription factor	CWATWH0402_RS27790
WP_021829126.1	246	PhoB	*Response_reg*Trans_reg_C	GCF_001039555.1	WH8502	NZ_CAQK01000042.1	4498	5238	-	response regulator transcription factor	CWATWH8502_RS01035
WP_021830765.1	225	PhoB	*Response_reg*Trans_reg_C	GCF_001039555.1	WH8502	NZ_CAQK01000478.1	9168	9845	+	response regulator transcription factor	CWATWH8502_RS13160
WP_021833137.1	245	PhoB	*Response_reg*Trans_reg_C	GCF_000235665.1	WH0003	NZ_AESD01000663.1	6778	7515	-	response regulator transcription factor	CWATWH0003_RS20925
WP_021833137.1	245	PhoB	*Response_reg*Trans_reg_C	GCF_001050835.1	WH0005	NZ_CAQL01000605.1	2372	3109	-	response regulator transcription factor	CWATWH0005_RS13605
WP_021834148.1	225	PhoB	*Response_reg*Trans_reg_C	GCF_001050835.1	WH0005	NZ_CAQL01001183.1	5061	5738	+	response regulator transcription factor	CWATWH0005_RS27905
WP_021834148.1	225	PhoB	*Response_reg*Trans_reg_C	GCF_001039635.1	WH0402	NZ_CAQN01001316.1	6383	7060	-	response regulator transcription factor	CWATWH0402_RS29255
WP_021835060.1	259	PhoB	*Response_reg*Trans_reg_C	GCF_001039615.1	WH0401	NZ_CAQM01000249.1	2573	3352	+	response regulator transcription factor	CWATWH0401_RS06425
WP_021835615.1	225	PhoB	*Response_reg*Trans_reg_C	GCF_001039615.1	WH0401	NZ_CAQM01000422.1	129	806	-	response regulator transcription factor	CWATWH0401_RS10830
WP_021836836.1	245	PhoB	*Response_reg*Trans_reg_C	GCF_001039615.1	WH0401	NZ_CAQM01000808.1	2435	3172	+	response regulator transcription factor	CWATWH0401_RS20640
WP_035798192.1	226	PhoB	*Response_reg*Trans_reg_C	GCF_000169335.1	CHWAKENSIS	NZ_AAXW01000002.1	184095	184775	+	response regulator transcription factor	CY0110_RS02000
WP_035798651.1	248	PhoB	*Response_reg*Trans_reg_C	GCF_000169335.1	CHWAKENSIS	NZ_AAXW01000006.1	161343	162089	+	response regulator transcription factor	CY0110_RS06145
WP_048320284.1	245	PhoB	*Response_reg*Trans_reg_C	GCF_001039555.1	WH8502	NZ_CAQK01000399.1	2422	3159	+	response regulator transcription factor	CWATWH8502_RS11230
WP_231589165.1	208	PhoB	*Response_reg*Trans_reg_C	GCF_001039555.1	WH8502	NZ_CAQK01000803.1	2795	3421	-	response regulator transcription factor	CWATWH8502_RS21890
WP_007309417.1	501	PhoD	*PhoD_N*PhoD	GCF_000235665.1	WH0003	NZ_AESD01000141.1	314	1818	+	alkaline phosphatase D family protein	CWATWH0003_RS04115
WP_007309469.1	349	PhoD	*PhoD	GCF_000235665.1	WH0003	NZ_AESD01000151.1	1990	3039	-	alkaline phosphatase D family protein	CWATWH0003_RS04445
WP_007309469.1	349	PhoD	*PhoD	GCF_001050835.1	WH0005	NZ_CAQL01000716.1	1247	2296	+	alkaline phosphatase D family protein	CWATWH0005_RS16580
WP_007309469.1	349	PhoD	*PhoD	GCF_001039635.1	WH0402	NZ_CAQN01000998.1	921	1970	+	alkaline phosphatase D family protein	CWATWH0402_RS22950
WP_008276646.1	2066	PhoD	*Exo_endo_phos*Phytase-like*Phytase*PhoD_N*PhoD	GCF_000169335.1	CHWAKENSIS	NZ_AAXW01000028.1	10612	16812	+	phytase	CY0110_RS16565
WP_008278452.1	514	PhoD	*PhoD_N*PhoD	GCF_000169335.1	CHWAKENSIS	NZ_AAXW01000081.1	15727	17271	+	alkaline phosphatase D family protein	CY0110_RS25170
WP_009543569.1	513	PhoD	*PhoD_N*PhoD	GCF_000017845.1	SUBTROPICA	NC_010546.1	4513793	4515334	+	alkaline phosphatase D family protein	CCE_RS20580
WP_009545337.1	2056	PhoD	*Exo_endo_phos*Phytase-like*Phytase*PhoD_N*PhoD	GCF_000017845.1	SUBTROPICA	NC_010546.1	3611569	3617739	+	phytase	CCE_RS16505
WP_021832404.1	511	PhoD	*PhoD_N*PhoD	GCF_001050835.1	WH0005	NZ_CAQL01000145.1	4244	5779	+	alkaline phosphatase D family protein	CWATWH0005_RS03455
WP_021832404.1	511	PhoD	*PhoD_N*PhoD	GCF_001039635.1	WH0402	NZ_CAQN01000292.1	3488	5023	-	alkaline phosphatase D family protein	CWATWH0402_RS06310
WP_007305029.1	318	PhoH	*PhoH	GCF_000167195.1	WH8501	NZ_AADV02000006.1	1548	2504	-	PhoH family protein	CWATDRAFT_RS10680
WP_007310348.1	318	PhoH	*PhoH	GCF_000235665.1	WH0003	NZ_AESD01000312.1	1561	2517	-	PhoH family protein	CWATWH0003_RS09595
WP_007310348.1	318	PhoH	*PhoH	GCF_001050835.1	WH0005	NZ_CAQL01000288.1	5172	6128	+	PhoH family protein	CWATWH0005_RS07135
WP_007310348.1	318	PhoH	*PhoH	GCF_001039615.1	WH0401	NZ_CAQM01000149.1	4807	5763	+	PhoH family protein	CWATWH0401_RS03895
WP_007310348.1	318	PhoH	*PhoH	GCF_001039635.1	WH0402	NZ_CAQN01000971.1	1036	1992	-	PhoH family protein	CWATWH0402_RS22335
WP_007310348.1	318	PhoH	*PhoH	GCF_001039555.1	WH8502	NZ_CAQK01000445.1	437	1393	-	PhoH family protein	CWATWH8502_RS12250
WP_008276711.1	318	PhoH	*PhoH	GCF_000169335.1	CHWAKENSIS	NZ_AAXW01000029.1	26278	27234	+	PhoH family protein	CY0110_RS16875
WP_009545079.1	441	PhoH	*PIN_4*PhoH	GCF_000017845.1	SUBTROPICA	NC_010546.1	3906121	3907446	-	PhoH family protein	CCE_RS17800
WP_009547368.1	318	PhoH	*PhoH	GCF_000017845.1	SUBTROPICA	NC_010546.1	2943870	2944826	-	PhoH family protein	CCE_RS13720
WP_024750396.1	441	PhoH	*PIN_4*PhoH	GCF_000017845.1	SUBTROPICA	NC_010547.1	143623	144948	+	PhoH family protein	CCE_RS23135
WP_007304577.1	1249	PhoR	*GAF*GAF*GAF*GAF*PAS_8*HisKA*HATPase_c	GCF_000167195.1	WH8501	NZ_AADV02000003.1	248840	252589	-	GAF domain-containing protein	CWATDRAFT_RS08255
WP_007306831.1	1068	PhoR	*PAS_3*PAS_4*GAF*PAS_9*HisKA*HATPase_c*Response_reg	GCF_000167195.1	WH8501	NZ_AADV02000069.1	4185	7391	-	PAS domain S-box protein	CWATDRAFT_RS20470
WP_007308079.1	679	PhoR	*HAMP*PAS_4*HisKA*HATPase_c	GCF_000167195.1	WH8501	NZ_AADV02000179.1	728	2767	+	ATP-binding protein	CWATDRAFT_RS27615
WP_007308079.1	679	PhoR	*HAMP*PAS_4*HisKA*HATPase_c	GCF_001039615.1	WH0401	NZ_CAQM01000450.1	4963	7002	+	ATP-binding protein	CWATWH0401_RS11685
WP_007308079.1	679	PhoR	*HAMP*PAS_4*HisKA*HATPase_c	GCF_001039635.1	WH0402	NZ_CAQN01000134.1	4585	6624	-	ATP-binding protein	CWATWH0402_RS03020
WP_007308079.1	679	PhoR	*HAMP*PAS_4*HisKA*HATPase_c	GCF_001039555.1	WH8502	NZ_CAQK01000679.1	4652	6691	-	ATP-binding protein	CWATWH8502_RS18335
WP_007311438.1	1192	PhoR	*PAS_3*HisKA*HATPase_c*Response_reg	GCF_000235665.1	WH0003	NZ_AESD01000499.1	7411	10989	-	ATP-binding protein	CWATWH0003_RS16045
WP_007311935.1	1068	PhoR	*PAS_3*PAS_4*GAF*PAS_9*HisKA*HATPase_c*Response_reg	GCF_000235665.1	WH0003	NZ_AESD01000603.1	27260	30466	-	PAS domain S-box protein	CWATWH0003_RS18845
WP_008273842.1	1191	PhoR	*CheR_N*CheR*PAS_10*PAS_4*HisKA*HATPase_c*Response_reg	GCF_000169335.1	CHWAKENSIS	NZ_AAXW01000003.1	185747	189322	+	ATP-binding protein	CY0110_RS03215
WP_008273865.1	1565	PhoR	*PAS_8*PAS_3*PAS_8*PAS*PAS_9*PAS_3*PAS_3*HisKA*HATPase_c	GCF_000169335.1	CHWAKENSIS	NZ_AAXW01000003.1	211770	216467	-	PAS domain S-box protein	CY0110_RS03325
WP_008274080.1	389	PhoR	*PAS*HisKA*HATPase_c	GCF_000169335.1	CHWAKENSIS	NZ_AAXW01000004.1	176396	177565	+	PAS domain-containing sensor histidine kinase	CY0110_RS04320
WP_008274158.1	1324	PhoR	*GAF_2*PAS_4*PAS_8*HisKA*HATPase_c*Response_reg*HisKA*HATPase_c	GCF_000169335.1	CHWAKENSIS	NZ_AAXW01000005.1	31826	35800	+	ATP-binding protein	CY0110_RS04670
WP_008274221.1	1302	PhoR	*PAS_3*PAS_3*PAS_8*PAS_3*PAS_3*HisKA*HATPase_c*Response_reg	GCF_000169335.1	CHWAKENSIS	NZ_AAXW01000005.1	103587	107495	-	PAS domain S-box protein	CY0110_RS04985
WP_008275041.1	1497	PhoR	*CheB_methylest*CheR_N*CheR*PAS_10*PAS_4*PAS_3*HisKA*HATPase_c*Response_reg	GCF_000169335.1	CHWAKENSIS	NZ_AAXW01000010.1	111182	115675	+	ATP-binding protein	CY0110_RS08750
WP_008276005.1	3557	PhoR	*AAA_16*GAF*PAS_9*PAS_3*PAS_3*PAS_3*PAS_8*PAS*PAS_8*PAS_4*PAS_4*PAS_4*PAS_3*PAS_3*PAS_4*PAS*PAS_4*HisKA*HATPase_c*Response_reg	GCF_000169335.1	CHWAKENSIS	NZ_AAXW01000019.1	5985	16658	+	PAS domain S-box protein	CY0110_RS29955
WP_008276052.1	1195	PhoR	*dCache_1*PAS_3*HisKA*HATPase_c*Response_reg	GCF_000169335.1	CHWAKENSIS	NZ_AAXW01000019.1	65690	69277	+	ATP-binding protein	CY0110_RS13720
WP_008276760.1	649	PhoR	*Response_reg*PAS_9*HisKA*HATPase_c*Response_reg	GCF_000169335.1	CHWAKENSIS	NZ_AAXW01000030.1	20339	22288	-	response regulator	CY0110_RS17115
WP_008277086.1	1070	PhoR	*PAS_3*PAS_4*GAF*PAS*HisKA*HATPase_c*Response_reg	GCF_000169335.1	CHWAKENSIS	NZ_AAXW01000036.1	29933	33145	-	PAS domain S-box protein	CY0110_RS18700
WP_008277468.1	678	PhoR	*HAMP*PAS*HisKA*HATPase_c	GCF_000169335.1	CHWAKENSIS	NZ_AAXW01000044.1	23476	25512	+	ATP-binding protein	CY0110_RS20530
WP_008277585.1	946	PhoR	*DUF4118*GAF*PAS_3*HisKA*HATPase_c*Response_reg	GCF_000169335.1	CHWAKENSIS	NZ_AAXW01000047.1	29425	32265	+	ATP-binding protein	CY0110_RS28065
WP_008278506.1	828	PhoR	*GAF_2*PAS_3*PAS_3*PAS_4*HisKA*HATPase_c	GCF_000169335.1	CHWAKENSIS	NZ_AAXW01000084.1	14700	17186	-	PAS domain S-box protein	CY0110_RS25440
WP_009543368.1	1195	PhoR	*PAS_3*HisKA*HATPase_c*Response_reg	GCF_000017845.1	SUBTROPICA	NC_010546.1	4724338	4727925	-	ATP-binding protein	CCE_RS21560
WP_009545120.1	1082	PhoR	*PAS_3*PAS_4*GAF*PAS*HisKA*HATPase_c*Response_reg	GCF_000017845.1	SUBTROPICA	NC_010546.1	3856423	3859671	-	PAS domain S-box protein	CCE_RS17600
WP_009545278.1	1680	PhoR	*PAS*PAS_3*PAS_8*PAS*PAS_9*PAS*PAS_3*PAS_3*HisKA*HATPase_c	GCF_000017845.1	SUBTROPICA	NC_010546.1	3681318	3686360	-	PAS domain S-box protein	CCE_RS16800
WP_009545689.1	1112	PhoR	*PAS*PAS_3*PAS_4*PAS_3*PAS_9*PAS_3*HisKA_2*HATPase_c	GCF_000017845.1	SUBTROPICA	NC_010546.1	1905542	1908880	-	PAS domain S-box protein	CCE_RS08895
WP_009546979.1	1497	PhoR	*CheB_methylest*CheR_N*CheR*PAS_10*PAS_4*PAS_3*HisKA*HATPase_c*Response_reg	GCF_000017845.1	SUBTROPICA	NC_010546.1	2270018	2274511	-	chemotaxis protein CheB	CCE_RS10590
WP_012361494.1	678	PhoR	*HAMP*PAS*HisKA*HATPase_c	GCF_000017845.1	SUBTROPICA	NC_010546.1	892387	894423	+	ATP-binding protein	CCE_RS04235
WP_021829368.1	1068	PhoR	*PAS_3*PAS_4*GAF*PAS_9*HisKA*HATPase_c*Response_reg	GCF_001039555.1	WH8502	NZ_CAQK01000119.1	2915	6121	+	PAS domain S-box protein	CWATWH8502_RS02915
WP_021832435.1	679	PhoR	*HAMP*PAS_4*HisKA*HATPase_c	GCF_000235665.1	WH0003	NZ_AESD01000815.1	2821	4860	+	ATP-binding protein	CWATWH0003_RS25175
WP_021832435.1	679	PhoR	*HAMP*PAS_4*HisKA*HATPase_c	GCF_001050835.1	WH0005	NZ_CAQL01000162.1	1554	3593	+	ATP-binding protein	CWATWH0005_RS03885
WP_021834032.1	352	PhoR	*PAS_8*HisKA*HATPase_c	GCF_001050835.1	WH0005	NZ_CAQL01001119.1	32	1090	+	PAS domain-containing sensor histidine kinase	CWATWH0005_RS26420
WP_021837030.1	1068	PhoR	*PAS_3*PAS_4*GAF*PAS_9*HisKA*HATPase_c*Response_reg	GCF_001039615.1	WH0401	NZ_CAQM01000874.1	16415	19621	+	PAS domain S-box protein	CWATWH0401_RS22175
WP_048753467.1	1173	PhoR	*PAS_3*HisKA*HATPase_c*Response_reg	GCF_001050835.1	WH0005	NZ_CAQL01000889.1	7449	10971	-	ATP-binding protein	CWATWH0005_RS20880
WP_071943860.1	859	PhoR	*Response_reg*PAS_8*PAS_3*HisKA*HATPase_c	GCF_000169335.1	CHWAKENSIS	NZ_AAXW01000030.1	17718	20297	-	PAS domain S-box protein	CY0110_RS17110
WP_156177656.1	360	PhoR	*PAS_8*HisKA*HATPase_c	GCF_001039635.1	WH0402	NZ_CAQN01000433.1	1	1085	+	PAS domain-containing sensor histidine kinase	CWATWH0402_RS08915
WP_231585963.1	642	PhoR	*PAS_3*HisKA*HATPase_c*Response_reg	GCF_001039615.1	WH0401	NZ_CAQM01000547.1	1051	2977	+	PAS domain-containing hybrid sensor histidine kinase/response regulator	CWATWH0401_RS28530
WP_231599406.1	750	PhoR	*PAS_9*HisKA*HATPase_c*Response_reg	GCF_001039635.1	WH0402	NZ_CAQN01000853.1	20889	23141	-	PAS domain S-box protein	CWATWH0402_RS19910
WP_231599554.1	1085	PhoR	*PAS_3*HisKA*HATPase_c*Response_reg	GCF_001039635.1	WH0402	NZ_CAQN01001187.1	4381	7638	+	ATP-binding protein	CWATWH0402_RS26685
WP_232287176.1	937	PhoR	*PAS_3*HisKA*HATPase_c*Response_reg	GCF_000167195.1	WH8501	NZ_AADV02000095.1	3360	6173	-	ATP-binding protein	CWATDRAFT_RS22625
WP_243397392.1	1250	PhoR	*PAS_4*PAS_4*PAS_4*GAF_2*PAS_3*PAS_3*PAS_4*HisKA*HATPase_c	GCF_000017845.1	SUBTROPICA	NC_010546.1	1525218	1528970	-	PAS domain S-box protein	CCE_RS07180
WP_007303838.1	222	PhoU	*PhoU*PhoU	GCF_000167195.1	WH8501	NZ_AADV02000002.1	156587	157255	-	phosphate signaling complex protein PhoU	CWATDRAFT_RS04290
WP_007303838.1	222	PhoU	*PhoU*PhoU	GCF_000235665.1	WH0003	NZ_AESD01000805.1	13697	14365	+	phosphate signaling complex protein PhoU	CWATWH0003_RS24875
WP_007303838.1	222	PhoU	*PhoU*PhoU	GCF_001050835.1	WH0005	NZ_CAQL01000566.1	3162	3830	-	phosphate signaling complex protein PhoU	CWATWH0005_RS12620
WP_007303838.1	222	PhoU	*PhoU*PhoU	GCF_001039615.1	WH0401	NZ_CAQM01000061.1	2080	2748	-	phosphate signaling complex protein PhoU	CWATWH0401_RS01450
WP_007303838.1	222	PhoU	*PhoU*PhoU	GCF_001039635.1	WH0402	NZ_CAQN01000381.1	3151	3819	-	phosphate signaling complex protein PhoU	CWATWH0402_RS07800
WP_007303838.1	222	PhoU	*PhoU*PhoU	GCF_001039555.1	WH8502	NZ_CAQK01000016.1	1527	2195	+	phosphate signaling complex protein PhoU	CWATWH8502_RS00485
WP_008274629.1	222	PhoU	*PhoU*PhoU	GCF_000169335.1	CHWAKENSIS	NZ_AAXW01000007.1	146726	147394	-	phosphate signaling complex protein PhoU	CY0110_RS06815
WP_009545314.1	222	PhoU	*PhoU*PhoU	GCF_000017845.1	SUBTROPICA	NC_010546.1	3645747	3646415	-	phosphate signaling complex protein PhoU	CCE_RS16620
WP_007312672.1	930	PhoV	*Phosphodiest*TPR_19	GCF_000235665.1	WH0003	NZ_AESD01000723.1	13598	16390	-	alkaline phosphatase family protein	CWATWH0003_RS29780
WP_008277385.1	456	PhoV	*Phosphodiest	GCF_000169335.1	CHWAKENSIS	NZ_AAXW01000042.1	33044	34414	+	alkaline phosphatase family protein	CY0110_RS20120
WP_009543489.1	464	PhoV	*Phosphodiest	GCF_000017845.1	SUBTROPICA	NC_010546.1	4599919	4601313	+	alkaline phosphatase family protein	CCE_RS20970
WP_021833246.1	388	PhoV	*Phosphodiest	GCF_001050835.1	WH0005	NZ_CAQL01000656.1	15227	16393	-	alkaline phosphatase family protein	CWATWH0005_RS35830
WP_021835254.1	657	PhoV	*Phosphodiest*TPR_19	GCF_001039615.1	WH0401	NZ_CAQM01000294.1	599	2572	+	tetratricopeptide repeat protein	CWATWH0401_RS07880
WP_048327071.1	193	PhoV	*Phosphodiest	GCF_001039635.1	WH0402	NZ_CAQN01001009.1	6918	7499	+	alkaline phosphatase family protein	CWATWH0402_RS33965
WP_071905643.1	677	PhoV	*Phosphodiest*TPR_19*TPR_8	GCF_000167195.1	WH8501	NZ_AADV02000130.1	7775	9808	-	tetratricopeptide repeat protein	CWATDRAFT_RS32020
WP_231599480.1	775	PhoV	*Phosphodiest*TPR_19*TPR_8	GCF_001039635.1	WH0402	NZ_CAQN01001009.1	7384	9711	+	tetratricopeptide repeat protein	CWATWH0402_RS30545
WP_007313325.1	435	PhoX	*DUF839*DUF839	GCF_000235665.1	WH0003	NZ_AESD01000884.1	143	1450	-	DUF839 domain-containing protein	CWATWH0003_RS26650
WP_007313325.1	435	PhoX	*DUF839*DUF839	GCF_001050835.1	WH0005	NZ_CAQL01000828.1	6063	7370	+	DUF839 domain-containing protein	CWATWH0005_RS19310
WP_007313437.1	188	PhoX	*DUF839	GCF_000235665.1	WH0003	NZ_AESD01000936.1	2927	3493	-	DUF839 domain-containing protein	CWATWH0003_RS27315
WP_007313437.1	188	PhoX	*DUF839	GCF_001050835.1	WH0005	NZ_CAQL01000959.1	4569	5135	-	DUF839 domain-containing protein	CWATWH0005_RS22435
WP_007313437.1	188	PhoX	*DUF839	GCF_001039635.1	WH0402	NZ_CAQN01000566.1	248	814	+	DUF839 domain-containing protein	CWATWH0402_RS12415
WP_008274295.1	435	PhoX	*DUF839*DUF839	GCF_000169335.1	CHWAKENSIS	NZ_AAXW01000005.1	187801	189108	+	DUF839 domain-containing protein	CY0110_RS05325
WP_008274940.1	739	PhoX	*DUF839	GCF_000169335.1	CHWAKENSIS	NZ_AAXW01000010.1	13075	15294	+	DUF839 domain-containing protein	CY0110_RS08275
WP_008275228.1	999	PhoX	*DUF839	GCF_000169335.1	CHWAKENSIS	NZ_AAXW01000012.1	66187	69186	+	DUF839 domain-containing protein	CY0110_RS09675
WP_008275759.1	571	PhoX	*DUF839	GCF_000169335.1	CHWAKENSIS	NZ_AAXW01000016.1	46258	47973	-	DUF839 domain-containing protein	CY0110_RS12250
WP_009545258.1	435	PhoX	*DUF839*DUF839	GCF_000017845.1	SUBTROPICA	NC_010546.1	3707059	3708366	+	DUF839 domain-containing protein	CCE_RS16900
WP_012362534.1	738	PhoX	*DUF839	GCF_000017845.1	SUBTROPICA	NC_010546.1	4896812	4899028	+	DUF839 domain-containing protein	CCE_RS22260
WP_021830866.1	435	PhoX	*DUF839*DUF839	GCF_001039555.1	WH8502	NZ_CAQK01000501.1	13573	14880	+	DUF839 domain-containing protein	CWATWH8502_RS13940
WP_021835548.1	435	PhoX	*DUF839*DUF839	GCF_001039615.1	WH0401	NZ_CAQM01000406.1	241	1548	-	DUF839 domain-containing protein	CWATWH0401_RS10255
WP_042712954.1	302	PhoX	*DUF839*DUF839	GCF_000167195.1	WH8501	NZ_AADV02000267.1	1	907	-	DUF839 domain-containing protein	CWATDRAFT_RS30450
WP_231607138.1	197	PhoX	*DUF839	GCF_001050835.1	WH0005	NZ_CAQL01000751.1	1	591	-	DUF839 domain-containing protein	CWATWH0005_RS17285
WP_269432872.1	183	PhoX	*DUF839*DUF839	GCF_001039635.1	WH0402	NZ_CAQN01001218.1	1	553	+	DUF839 domain-containing protein	CWATWH0402_RS39115
WP_269432873.1	218	PhoX	*DUF839	GCF_001039635.1	WH0402	NZ_CAQN01001218.1	534	1190	+	DUF839 domain-containing protein	CWATWH0402_RS39120
WP_007306526.1	372	Pit	*PHO4*PHO4*PHO4	GCF_000167195.1	WH8501	NZ_AADV02000053.1	4696	5814	+	inorganic phosphate transporter	CWATDRAFT_RS18795
WP_007306526.1	372	Pit	*PHO4*PHO4*PHO4	GCF_000235665.1	WH0003	NZ_AESD01000536.1	7261	8379	+	inorganic phosphate transporter	CWATWH0003_RS17345
WP_007306526.1	372	Pit	*PHO4*PHO4*PHO4	GCF_001050835.1	WH0005	NZ_CAQL01000154.1	7229	8347	+	inorganic phosphate transporter	CWATWH0005_RS03645
WP_007306526.1	372	Pit	*PHO4*PHO4*PHO4	GCF_001039635.1	WH0402	NZ_CAQN01000523.1	3825	4943	+	inorganic phosphate transporter	CWATWH0402_RS11320
WP_021829040.1	372	Pit	*PHO4*PHO4*PHO4	GCF_001039555.1	WH8502	NZ_CAQK01000014.1	569	1687	-	inorganic phosphate transporter	CWATWH8502_RS00415
WP_021836783.1	372	Pit	*PHO4*PHO4*PHO4	GCF_001039615.1	WH0401	NZ_CAQM01000788.1	5953	7071	+	inorganic phosphate transporter	CWATWH0401_RS20190
WP_008274682.1	170	PpA	*Pyrophosphatase	GCF_000169335.1	CHWAKENSIS	NZ_AAXW01000008.1	55053	55565	-	inorganic diphosphatase	CY0110_RS07065
WP_009543609.1	170	PpA	*Pyrophosphatase	GCF_000017845.1	SUBTROPICA	NC_010546.1	4468789	4469301	+	inorganic diphosphatase	CCE_RS20390
WP_007303538.1	724	PpK	*PP_kinase_N*PP_kinase*PP_kinase_C_1*PP_kinase_C	GCF_000167195.1	WH8501	NZ_AADV02000001.1	530460	532634	-	polyphosphate kinase 1	CWATDRAFT_RS02670
WP_007303538.1	724	PpK	*PP_kinase_N*PP_kinase*PP_kinase_C_1*PP_kinase_C	GCF_000235665.1	WH0003	NZ_AESD01000080.1	359	2533	-	polyphosphate kinase 1	CWATWH0003_RS02295
WP_007303538.1	724	PpK	*PP_kinase_N*PP_kinase*PP_kinase_C_1*PP_kinase_C	GCF_001050835.1	WH0005	NZ_CAQL01001061.1	12628	14802	+	polyphosphate kinase 1	CWATWH0005_RS25180
WP_007303538.1	724	PpK	*PP_kinase_N*PP_kinase*PP_kinase_C_1*PP_kinase_C	GCF_001039635.1	WH0402	NZ_CAQN01000872.1	362	2536	-	polyphosphate kinase 1	CWATWH0402_RS20195
WP_008277290.1	723	PpK	*PP_kinase_N*PP_kinase*PP_kinase_C_1*PP_kinase_C	GCF_000169335.1	CHWAKENSIS	NZ_AAXW01000040.1	34586	36757	+	polyphosphate kinase 1	CY0110_RS19670
WP_009546921.1	723	PpK	*PP_kinase_N*PP_kinase*PP_kinase_C_1*PP_kinase_C	GCF_000017845.1	SUBTROPICA	NC_010546.1	2206565	2208736	-	polyphosphate kinase 1	CCE_RS10290
WP_009547547.1	733	PpK	*PP_kinase_N*PP_kinase*PP_kinase_C_1*PP_kinase_C	GCF_000017845.1	SUBTROPICA	NC_010547.1	375892	378093	+	polyphosphate kinase 1	CCE_RS24385
WP_021831495.1	724	PpK	*PP_kinase_N*PP_kinase*PP_kinase_C_1*PP_kinase_C	GCF_001039555.1	WH8502	NZ_CAQK01000689.1	141	2315	-	polyphosphate kinase 1	CWATWH8502_RS18700
WP_021837099.1	699	PpK	*PP_kinase_N*PP_kinase*PP_kinase_C_1*PP_kinase_C	GCF_001039615.1	WH0401	NZ_CAQM01000896.1	1	2098	-	polyphosphate kinase 1	CWATWH0401_RS22660
WP_008274548.1	543	ppX	*Ppx-GppA*HD	GCF_000169335.1	CHWAKENSIS	NZ_AAXW01000007.1	69675	71306	+	Ppx/GppA phosphatase family protein	CY0110_RS06520
WP_009546679.1	540	ppX	*Ppx-GppA*HD	GCF_000017845.1	SUBTROPICA	NC_010546.1	599943	601565	-	Ppx/GppA phosphatase family protein	CCE_RS02880
WP_021832039.1	512	ppX	*Ppx-GppA*HD	GCF_001039555.1	WH8502	NZ_CAQK01000837.1	11	1549	-	Ppx/GppA phosphatase family protein	CWATWH8502_RS22855
WP_035826118.1	541	ppX	*Ppx-GppA*HD	GCF_000235665.1	WH0003	NZ_AESD01000327.1	24950	26575	+	Ppx/GppA phosphatase family protein	CWATWH0003_RS10155
WP_035826118.1	541	ppX	*Ppx-GppA*HD	GCF_001050835.1	WH0005	NZ_CAQL01000047.1	3720	5345	-	Ppx/GppA phosphatase family protein	CWATWH0005_RS01005
WP_035826118.1	541	ppX	*Ppx-GppA*HD	GCF_001039615.1	WH0401	NZ_CAQM01000358.1	293	1918	+	Ppx/GppA phosphatase family protein	CWATWH0401_RS09360
WP_035826118.1	541	ppX	*Ppx-GppA*HD	GCF_001039635.1	WH0402	NZ_CAQN01000090.1	15813	17438	+	Ppx/GppA phosphatase family protein	CWATWH0402_RS01950
WP_232287164.1	530	ppX	*Ppx-GppA*HD	GCF_000167195.1	WH8501	NZ_AADV02000082.1	5068	6660	-	Ppx/GppA phosphatase family protein	CWATDRAFT_RS21620
WP_007303754.1	227	Psip1	*cNMP_binding*HTH_Crp_2	GCF_000167195.1	WH8501	NZ_AADV02000002.1	59041	59724	+	Crp/Fnr family transcriptional regulator	CWATDRAFT_RS03850
WP_007305579.1	235	Psip1	*cNMP_binding*HTH_Crp_2	GCF_000167195.1	WH8501	NZ_AADV02000016.1	18784	19491	+	Crp/Fnr family transcriptional regulator	CWATDRAFT_RS13700
WP_007308007.1	225	Psip1	*cNMP_binding*HTH_Crp_2	GCF_000167195.1	WH8501	NZ_AADV02000170.1	5693	6370	+	global nitrogen regulator NtcA	CWATDRAFT_RS27205
WP_007308007.1	225	Psip1	*cNMP_binding*HTH_Crp_2	GCF_000235665.1	WH0003	NZ_AESD01000805.1	8244	8921	+	global nitrogen regulator NtcA	CWATWH0003_RS24850
WP_007308007.1	225	Psip1	*cNMP_binding*HTH_Crp_2	GCF_001050835.1	WH0005	NZ_CAQL01000566.1	8605	9282	-	global nitrogen regulator NtcA	CWATWH0005_RS12645
WP_007308007.1	225	Psip1	*cNMP_binding*HTH_Crp_2	GCF_001039615.1	WH0401	NZ_CAQM01000176.1	1484	2161	+	global nitrogen regulator NtcA	CWATWH0401_RS04850
WP_007308007.1	225	Psip1	*cNMP_binding*HTH_Crp_2	GCF_001039635.1	WH0402	NZ_CAQN01000381.1	8595	9272	-	global nitrogen regulator NtcA	CWATWH0402_RS07825
WP_007309297.1	227	Psip1	*cNMP_binding*HTH_Crp_2	GCF_000235665.1	WH0003	NZ_AESD01000120.1	5977	6660	+	Crp/Fnr family transcriptional regulator	CWATWH0003_RS03395
WP_007309297.1	227	Psip1	*cNMP_binding*HTH_Crp_2	GCF_001050835.1	WH0005	NZ_CAQL01000962.1	5335	6018	-	Crp/Fnr family transcriptional regulator	CWATWH0005_RS22545
WP_007309297.1	227	Psip1	*cNMP_binding*HTH_Crp_2	GCF_001039615.1	WH0401	NZ_CAQM01000603.1	3841	4524	-	Crp/Fnr family transcriptional regulator	CWATWH0401_RS15110
WP_007310827.1	235	Psip1	*cNMP_binding*HTH_Crp_2	GCF_000235665.1	WH0003	NZ_AESD01000385.1	5331	6038	+	Crp/Fnr family transcriptional regulator	CWATWH0003_RS12575
WP_007310827.1	235	Psip1	*cNMP_binding*HTH_Crp_2	GCF_001050835.1	WH0005	NZ_CAQL01000529.1	5349	6056	+	Crp/Fnr family transcriptional regulator	CWATWH0005_RS11955
WP_007310827.1	235	Psip1	*cNMP_binding*HTH_Crp_2	GCF_001039635.1	WH0402	NZ_CAQN01000572.1	5249	5956	+	Crp/Fnr family transcriptional regulator	CWATWH0402_RS12515
WP_008272636.1	235	Psip1	*cNMP_binding*HTH_Crp_2	GCF_000169335.1	CHWAKENSIS	NZ_AAXW01000001.1	168203	168910	-	Crp/Fnr family transcriptional regulator	CY0110_RS00880
WP_008275688.1	233	Psip1	*cNMP_binding*HTH_Crp_2	GCF_000169335.1	CHWAKENSIS	NZ_AAXW01000015.1	94269	94970	+	Crp/Fnr family transcriptional regulator	CY0110_RS11915
WP_008276748.1	227	Psip1	*cNMP_binding*HTH_Crp_2	GCF_000169335.1	CHWAKENSIS	NZ_AAXW01000030.1	3790	4473	-	Crp/Fnr family transcriptional regulator	CY0110_RS17055
WP_008277872.1	225	Psip1	*cNMP_binding*HTH_Crp_2	GCF_000017845.1	SUBTROPICA	NC_010546.1	465936	466613	+	global nitrogen regulator NtcA	CCE_RS02215
WP_008277872.1	225	Psip1	*cNMP_binding*HTH_Crp_2	GCF_000169335.1	CHWAKENSIS	NZ_AAXW01000057.1	3588	4265	-	global nitrogen regulator NtcA	CY0110_RS22460
WP_009545048.1	233	Psip1	*cNMP_binding*HTH_Crp_2	GCF_000017845.1	SUBTROPICA	NC_010546.1	3938071	3938772	+	Crp/Fnr family transcriptional regulator	CCE_RS17965
WP_021829551.1	235	Psip1	*cNMP_binding*HTH_Crp_2	GCF_001039555.1	WH8502	NZ_CAQK01000162.1	7881	8588	+	Crp/Fnr family transcriptional regulator	CWATWH8502_RS04240
WP_021831767.1	227	Psip1	*cNMP_binding*HTH_Crp_2	GCF_001039555.1	WH8502	NZ_CAQK01000771.1	5361	6044	+	Crp/Fnr family transcriptional regulator	CWATWH8502_RS20895
WP_021834797.1	235	Psip1	*cNMP_binding*HTH_Crp_2	GCF_001039615.1	WH0401	NZ_CAQM01000160.1	9819	10526	+	Crp/Fnr family transcriptional regulator	CWATWH0401_RS04225
WP_024750264.1	235	Psip1	*cNMP_binding*HTH_Crp_2	GCF_000017845.1	SUBTROPICA	NC_010546.1	1431404	1432111	-	Crp/Fnr family transcriptional regulator	CCE_RS06715
WP_007309888.1	293	PstA	*BPD_transp_1	GCF_000235665.1	WH0003	NZ_AESD01000225.1	12247	13128	+	phosphate ABC transporter permease PstA	CWATWH0003_RS06880
WP_007309888.1	293	PstA	*BPD_transp_1	GCF_001050835.1	WH0005	NZ_CAQL01000236.1	12255	13136	+	phosphate ABC transporter permease PstA	CWATWH0005_RS05880
WP_007309888.1	293	PstA	*BPD_transp_1	GCF_001039635.1	WH0402	NZ_CAQN01000150.1	4520	5401	+	phosphate ABC transporter permease PstA	CWATWH0402_RS03325
WP_007312771.1	319	PstA	*BPD_transp_1	GCF_000235665.1	WH0003	NZ_AESD01000738.1	10665	11624	-	phosphate ABC transporter permease PstA	CWATWH0003_RS23630
WP_007312771.1	319	PstA	*BPD_transp_1	GCF_001050835.1	WH0005	NZ_CAQL01000979.1	22176	23135	+	phosphate ABC transporter permease PstA	CWATWH0005_RS23020
WP_007312771.1	319	PstA	*BPD_transp_1	GCF_001039635.1	WH0402	NZ_CAQN01000540.1	271	1230	-	phosphate ABC transporter permease PstA	CWATWH0402_RS11550
WP_008275084.1	292	PstA	*BPD_transp_1	GCF_000169335.1	CHWAKENSIS	NZ_AAXW01000011.1	13800	14678	-	phosphate ABC transporter permease PstA	CY0110_RS08950
WP_008277514.1	317	PstA	*BPD_transp_1	GCF_000169335.1	CHWAKENSIS	NZ_AAXW01000045.1	30215	31168	+	phosphate ABC transporter permease PstA	CY0110_RS20745
WP_008278359.1	293	PstA	*BPD_transp_1	GCF_000169335.1	CHWAKENSIS	NZ_AAXW01000077.1	2888	3769	-	phosphate ABC transporter permease PstA	CY0110_RS24750
WP_009543995.1	317	PstA	*BPD_transp_1	GCF_000017845.1	SUBTROPICA	NC_010546.1	1166491	1167444	+	phosphate ABC transporter permease PstA	CCE_RS05525
WP_009546118.1	293	PstA	*BPD_transp_1	GCF_000017845.1	SUBTROPICA	NC_010546.1	887152	888033	-	phosphate ABC transporter permease PstA	CCE_RS04205
WP_021830250.1	263	PstA	*BPD_transp_1	GCF_001039555.1	WH8502	NZ_CAQK01000331.1	5668	6459	-	phosphate ABC transporter permease PstA	CWATWH8502_RS09155
WP_021835553.1	293	PstA	*BPD_transp_1	GCF_001039615.1	WH0401	NZ_CAQM01000407.1	5502	6383	-	phosphate ABC transporter permease PstA	CWATWH0401_RS10315
WP_048319028.1	289	PstA	*BPD_transp_1	GCF_001039555.1	WH8502	NZ_CAQK01000109.1	2399	3265	+	phosphate ABC transporter permease PstA	CWATWH8502_RS02695
WP_007304471.1	264	PstB	*ABC_tran	GCF_000167195.1	WH8501	NZ_AADV02000003.1	139096	139890	+	phosphate ABC transporter ATP-binding protein PstB	CWATDRAFT_RS07715
WP_007304471.1	264	PstB	*ABC_tran	GCF_001039615.1	WH0401	NZ_CAQM01000407.1	3801	4595	-	phosphate ABC transporter ATP-binding protein PstB	CWATWH0401_RS10305
WP_007304471.1	264	PstB	*ABC_tran	GCF_001039555.1	WH8502	NZ_CAQK01000331.1	3967	4761	-	phosphate ABC transporter ATP-binding protein PstB	CWATWH8502_RS09145
WP_007309889.1	271	PstB	*ABC_tran	GCF_000167195.1	WH8501	NZ_AADV02000003.1	138238	139053	+	phosphate ABC transporter ATP-binding protein PstB	CWATDRAFT_RS07710
WP_007309889.1	271	PstB	*ABC_tran	GCF_000235665.1	WH0003	NZ_AESD01000225.1	13177	13992	+	phosphate ABC transporter ATP-binding protein PstB	CWATWH0003_RS06885
WP_007309889.1	271	PstB	*ABC_tran	GCF_001050835.1	WH0005	NZ_CAQL01000236.1	13185	14000	+	phosphate ABC transporter ATP-binding protein PstB	CWATWH0005_RS05885
WP_007309890.1	264	PstB	*ABC_tran	GCF_000235665.1	WH0003	NZ_AESD01000225.1	14035	14829	+	phosphate ABC transporter ATP-binding protein PstB	CWATWH0003_RS06890
WP_007309890.1	264	PstB	*ABC_tran	GCF_001050835.1	WH0005	NZ_CAQL01000236.1	14043	14837	+	phosphate ABC transporter ATP-binding protein PstB	CWATWH0005_RS05890
WP_007312770.1	265	PstB	*ABC_tran	GCF_000235665.1	WH0003	NZ_AESD01000738.1	9874	10671	-	phosphate ABC transporter ATP-binding protein PstB	CWATWH0003_RS23625
WP_007312770.1	265	PstB	*ABC_tran	GCF_001050835.1	WH0005	NZ_CAQL01000979.1	23129	23926	+	phosphate ABC transporter ATP-binding protein PstB	CWATWH0005_RS23025
WP_008275083.1	276	PstB	*ABC_tran	GCF_000169335.1	CHWAKENSIS	NZ_AAXW01000011.1	12916	13746	-	phosphate ABC transporter ATP-binding protein PstB	CY0110_RS08945
WP_008277515.1	265	PstB	*ABC_tran	GCF_000169335.1	CHWAKENSIS	NZ_AAXW01000045.1	31162	31959	+	phosphate ABC transporter ATP-binding protein PstB	CY0110_RS20750
WP_008278358.1	271	PstB	*ABC_tran	GCF_000169335.1	CHWAKENSIS	NZ_AAXW01000077.1	2017	2832	-	phosphate ABC transporter ATP-binding protein PstB	CY0110_RS24745
WP_009543996.1	265	PstB	*ABC_tran	GCF_000017845.1	SUBTROPICA	NC_010546.1	1167438	1168235	+	phosphate ABC transporter ATP-binding protein PstB	CCE_RS05530
WP_009546116.1	264	PstB	*ABC_tran	GCF_000017845.1	SUBTROPICA	NC_010546.1	885298	886092	-	phosphate ABC transporter ATP-binding protein PstB	CCE_RS04195
WP_009546117.1	271	PstB	*ABC_tran	GCF_000017845.1	SUBTROPICA	NC_010546.1	886139	886954	-	phosphate ABC transporter ATP-binding protein PstB	CCE_RS04200
WP_009547562.1	275	PstB	*ABC_tran	GCF_000017845.1	SUBTROPICA	NC_010547.1	398730	399557	+	phosphate ABC transporter ATP-binding protein PstB	CCE_RS24460
WP_009547563.1	263	PstB	*ABC_tran	GCF_000017845.1	SUBTROPICA	NC_010547.1	399605	400396	+	phosphate ABC transporter ATP-binding protein PstB	CCE_RS24465
WP_021830249.1	271	PstB	*ABC_tran	GCF_001039555.1	WH8502	NZ_CAQK01000331.1	4804	5619	-	phosphate ABC transporter ATP-binding protein PstB	CWATWH8502_RS09150
WP_021835552.1	271	PstB	*ABC_tran	GCF_001039615.1	WH0401	NZ_CAQM01000407.1	4638	5453	-	phosphate ABC transporter ATP-binding protein PstB	CWATWH0401_RS10310
WP_035800613.1	264	PstB	*ABC_tran	GCF_000169335.1	CHWAKENSIS	NZ_AAXW01000077.1	1178	1972	-	phosphate ABC transporter ATP-binding protein PstB	CY0110_RS24740
WP_048325656.1	226	PstB	*ABC_tran	GCF_001039635.1	WH0402	NZ_CAQN01000583.1	1	683	+	phosphate ABC transporter ATP-binding protein PstB	CWATWH0402_RS12835
WP_048327511.1	238	PstB	*ABC_tran	GCF_001039635.1	WH0402	NZ_CAQN01001235.1	80	796	-	phosphate ABC transporter ATP-binding protein PstB	CWATWH0402_RS27515
WP_007304467.1	321	PstC	*BPD_transp_1	GCF_000167195.1	WH8501	NZ_AADV02000003.1	136268	137233	+	phosphate ABC transporter permease subunit PstC	CWATDRAFT_RS07700
WP_007312772.1	309	PstC	*BPD_transp_1	GCF_000235665.1	WH0003	NZ_AESD01000738.1	11636	12565	-	phosphate ABC transporter permease subunit PstC	CWATWH0003_RS23635
WP_007312772.1	309	PstC	*BPD_transp_1	GCF_001050835.1	WH0005	NZ_CAQL01000979.1	21235	22164	+	phosphate ABC transporter permease subunit PstC	CWATWH0005_RS23015
WP_007312772.1	309	PstC	*BPD_transp_1	GCF_001039635.1	WH0402	NZ_CAQN01000540.1	1242	2171	-	phosphate ABC transporter permease subunit PstC	CWATWH0402_RS11555
WP_008275085.1	316	PstC	*BPD_transp_1	GCF_000169335.1	CHWAKENSIS	NZ_AAXW01000011.1	14690	15640	-	phosphate ABC transporter permease subunit PstC	CY0110_RS08955
WP_008277513.1	309	PstC	*BPD_transp_1	GCF_000169335.1	CHWAKENSIS	NZ_AAXW01000045.1	29274	30203	+	phosphate ABC transporter permease subunit PstC	CY0110_RS20740
WP_008278360.1	303	PstC	*BPD_transp_1	GCF_000169335.1	CHWAKENSIS	NZ_AAXW01000077.1	3933	4844	-	phosphate ABC transporter permease subunit PstC	CY0110_RS24755
WP_009543994.1	309	PstC	*BPD_transp_1	GCF_000017845.1	SUBTROPICA	NC_010546.1	1165550	1166479	+	phosphate ABC transporter permease subunit PstC	CCE_RS05520
WP_021829341.1	309	PstC	*BPD_transp_1	GCF_001039555.1	WH8502	NZ_CAQK01000109.1	1458	2387	+	phosphate ABC transporter permease subunit PstC	CWATWH8502_RS02690
WP_035825408.1	320	PstC	*BPD_transp_1	GCF_000235665.1	WH0003	NZ_AESD01000225.1	11211	12173	+	phosphate ABC transporter permease subunit PstC	CWATWH0003_RS06875
WP_035825408.1	320	PstC	*BPD_transp_1	GCF_001050835.1	WH0005	NZ_CAQL01000236.1	11219	12181	+	phosphate ABC transporter permease subunit PstC	CWATWH0005_RS05875
WP_035825408.1	320	PstC	*BPD_transp_1	GCF_001039635.1	WH0402	NZ_CAQN01000150.1	3484	4446	+	phosphate ABC transporter permease subunit PstC	CWATWH0402_RS03320
WP_048315337.1	321	PstC	*BPD_transp_1	GCF_001039615.1	WH0401	NZ_CAQM01000407.1	6457	7422	-	phosphate ABC transporter permease subunit PstC	CWATWH0401_RS10320
WP_048320014.1	321	PstC	*BPD_transp_1	GCF_001039555.1	WH8502	NZ_CAQK01000331.1	6657	7622	-	phosphate ABC transporter permease subunit PstC	CWATWH8502_RS09160
WP_182670740.1	303	PstC	*BPD_transp_1	GCF_000017845.1	SUBTROPICA	NC_010546.1	888332	889243	-	phosphate ABC transporter permease subunit PstC	CCE_RS04210
WP_007303437.1	313	PstS-SphX	*PBP_like_2	GCF_000167195.1	WH8501	NZ_AADV02000001.1	432794	433735	-	phosphate ABC transporter substrate-binding protein	CWATDRAFT_RS02125
WP_007304465.1	345	PstS-SphX	*PBP_like_2	GCF_000167195.1	WH8501	NZ_AADV02000003.1	133639	134676	-	PstS family phosphate ABC transporter substrate-binding protein	CWATDRAFT_RS07690
WP_007304466.1	382	PstS-SphX	*PBP_like_2	GCF_000167195.1	WH8501	NZ_AADV02000003.1	135010	136158	+	phosphate ABC transporter substrate-binding protein PstS	CWATDRAFT_RS07695
WP_007304466.1	382	PstS-SphX	*PBP_like_2	GCF_000235665.1	WH0003	NZ_AESD01000225.1	9953	11101	+	phosphate ABC transporter substrate-binding protein PstS	CWATWH0003_RS06870
WP_007304466.1	382	PstS-SphX	*PBP_like_2	GCF_001050835.1	WH0005	NZ_CAQL01000236.1	9961	11109	+	phosphate ABC transporter substrate-binding protein PstS	CWATWH0005_RS05870
WP_007309014.1	313	PstS-SphX	*PBP_like_2	GCF_000235665.1	WH0003	NZ_AESD01000064.1	4236	5177	-	phosphate ABC transporter substrate-binding protein	CWATWH0003_RS01690
WP_007309014.1	313	PstS-SphX	*PBP_like_2	GCF_001050835.1	WH0005	NZ_CAQL01001056.1	459	1400	-	phosphate ABC transporter substrate-binding protein	CWATWH0005_RS24955
WP_007309014.1	313	PstS-SphX	*PBP_like_2	GCF_001039555.1	WH8502	NZ_CAQK01000375.1	11536	12477	+	phosphate ABC transporter substrate-binding protein	CWATWH8502_RS10420
WP_007312773.1	312	PstS-SphX	*PBP_like_2	GCF_000235665.1	WH0003	NZ_AESD01000738.1	12569	13507	-	PstS family phosphate ABC transporter substrate-binding protein	CWATWH0003_RS23640
WP_007312773.1	312	PstS-SphX	*PBP_like_2	GCF_001050835.1	WH0005	NZ_CAQL01000979.1	20293	21231	+	PstS family phosphate ABC transporter substrate-binding protein	CWATWH0005_RS23010
WP_007312773.1	312	PstS-SphX	*PBP_like_2	GCF_001039635.1	WH0402	NZ_CAQN01000540.1	2175	3113	-	PstS family phosphate ABC transporter substrate-binding protein	CWATWH0402_RS11560
WP_008276262.1	311	PstS-SphX	*PBP_like_2	GCF_000169335.1	CHWAKENSIS	NZ_AAXW01000022.1	24879	25814	-	phosphate ABC transporter substrate-binding protein	CY0110_RS14735
WP_008277512.1	312	PstS-SphX	*PBP_like_2	GCF_000169335.1	CHWAKENSIS	NZ_AAXW01000045.1	28332	29270	+	PstS family phosphate ABC transporter substrate-binding protein	CY0110_RS20735
WP_008278361.1	385	PstS-SphX	*PBP_like_2	GCF_000169335.1	CHWAKENSIS	NZ_AAXW01000077.1	5030	6187	-	phosphate ABC transporter substrate-binding protein PstS	CY0110_RS24760
WP_008278362.1	345	PstS-SphX	*PBP_like_2	GCF_000169335.1	CHWAKENSIS	NZ_AAXW01000077.1	6519	7556	+	PstS family phosphate ABC transporter substrate-binding protein	CY0110_RS24765
WP_009543926.1	191	PstS-SphX	*PBP_like_2	GCF_000017845.1	SUBTROPICA	NC_010546.1	4116569	4117144	+	substrate-binding domain-containing protein	CCE_RS18820
WP_009543971.1	313	PstS-SphX	*PBP_like_2	GCF_000017845.1	SUBTROPICA	NC_010546.1	1138170	1139111	+	phosphate ABC transporter substrate-binding protein	CCE_RS05405
WP_009543993.1	312	PstS-SphX	*PBP_like_2	GCF_000017845.1	SUBTROPICA	NC_010546.1	1164608	1165546	+	PstS family phosphate ABC transporter substrate-binding protein	CCE_RS05515
WP_009545671.1	340	PstS-SphX	*PBP_like_2	GCF_000017845.1	SUBTROPICA	NC_010546.1	1883282	1884304	+	PstS family phosphate ABC transporter substrate-binding protein	CCE_RS08805
WP_009546120.1	385	PstS-SphX	*PBP_like_2	GCF_000017845.1	SUBTROPICA	NC_010546.1	889427	890584	-	phosphate ABC transporter substrate-binding protein PstS	CCE_RS04215
WP_009546121.1	345	PstS-SphX	*PBP_like_2	GCF_000017845.1	SUBTROPICA	NC_010546.1	890913	891950	+	PstS family phosphate ABC transporter substrate-binding protein	CCE_RS04220
WP_009547570.1	350	PstS-SphX	*PBP_like_2	GCF_000017845.1	SUBTROPICA	NC_010547.1	404767	405819	-	PstS family phosphate ABC transporter substrate-binding protein	CCE_RS24500
WP_021834880.1	314	PstS-SphX	*PBP_like_2	GCF_001039615.1	WH0401	NZ_CAQM01000180.1	4214	5158	-	phosphate ABC transporter substrate-binding protein	CWATWH0401_RS04965
WP_035825405.1	345	PstS-SphX	*PBP_like_2	GCF_000235665.1	WH0003	NZ_AESD01000225.1	8582	9619	-	PstS family phosphate ABC transporter substrate-binding protein	CWATWH0003_RS06865
WP_035825405.1	345	PstS-SphX	*PBP_like_2	GCF_001050835.1	WH0005	NZ_CAQL01000236.1	8591	9628	-	PstS family phosphate ABC transporter substrate-binding protein	CWATWH0005_RS05865
WP_048315339.1	382	PstS-SphX	*PBP_like_2	GCF_001039615.1	WH0401	NZ_CAQM01000407.1	7532	8680	-	phosphate ABC transporter substrate-binding protein PstS	CWATWH0401_RS10325
WP_048315341.1	345	PstS-SphX	*PBP_like_2	GCF_001039615.1	WH0401	NZ_CAQM01000407.1	9014	10051	+	PstS family phosphate ABC transporter substrate-binding protein	CWATWH0401_RS10330
WP_048315341.1	345	PstS-SphX	*PBP_like_2	GCF_001039555.1	WH8502	NZ_CAQK01000331.1	9214	10251	+	PstS family phosphate ABC transporter substrate-binding protein	CWATWH8502_RS09170
WP_048320017.1	382	PstS-SphX	*PBP_like_2	GCF_001039555.1	WH8502	NZ_CAQK01000331.1	7732	8880	-	phosphate ABC transporter substrate-binding protein PstS	CWATWH8502_RS09165
WP_048323317.1	345	PstS-SphX	*PBP_like_2	GCF_001039635.1	WH0402	NZ_CAQN01000150.1	855	1892	-	PstS family phosphate ABC transporter substrate-binding protein	CWATWH0402_RS03310
WP_231588983.1	281	PstS-SphX	*PBP_like_2	GCF_001039555.1	WH8502	NZ_CAQK01000109.1	517	1362	+	PstS family phosphate ABC transporter substrate-binding protein	CWATWH8502_RS02685
WP_007309441.1	213	PtrA	*HTH_Crp_2	GCF_000167195.1	WH8501	NZ_AADV02000002.1	281672	282313	-	Crp/Fnr family transcriptional regulator	CWATDRAFT_RS04905
WP_007309441.1	213	PtrA	*HTH_Crp_2	GCF_000235665.1	WH0003	NZ_AESD01000146.1	13029	13670	-	Crp/Fnr family transcriptional regulator	CWATWH0003_RS04270
WP_007309441.1	213	PtrA	*HTH_Crp_2	GCF_001050835.1	WH0005	NZ_CAQL01000179.1	1472	2113	-	Crp/Fnr family transcriptional regulator	CWATWH0005_RS04410
WP_007309441.1	213	PtrA	*HTH_Crp_2	GCF_001039615.1	WH0401	NZ_CAQM01000706.1	4253	4894	+	Crp/Fnr family transcriptional regulator	CWATWH0401_RS17800
WP_007309441.1	213	PtrA	*HTH_Crp_2	GCF_001039635.1	WH0402	NZ_CAQN01000376.1	5455	6096	+	Crp/Fnr family transcriptional regulator	CWATWH0402_RS07710
WP_007309441.1	213	PtrA	*HTH_Crp_2	GCF_001039555.1	WH8502	NZ_CAQK01000181.1	2992	3633	-	Crp/Fnr family transcriptional regulator	CWATWH8502_RS04890
WP_008273939.1	246	PtrA	*HTH_Crp_2	GCF_000169335.1	CHWAKENSIS	NZ_AAXW01000004.1	44537	45277	+	Crp/Fnr family transcriptional regulator	CY0110_RS03650
WP_008275763.1	237	PtrA	*HTH_Crp_2	GCF_000169335.1	CHWAKENSIS	NZ_AAXW01000016.1	52578	53291	+	Crp/Fnr family transcriptional regulator	CY0110_RS12270
WP_008275765.1	240	PtrA	*HTH_Crp_2	GCF_000169335.1	CHWAKENSIS	NZ_AAXW01000016.1	53692	54414	-	Crp/Fnr family transcriptional regulator	CY0110_RS12280
WP_008277228.1	216	PtrA	*HTH_Crp_2	GCF_000169335.1	CHWAKENSIS	NZ_AAXW01000039.1	24639	25289	-	Crp/Fnr family transcriptional regulator	CY0110_RS19375
WP_009544510.1	239	PtrA	*HTH_Crp_2	GCF_000017845.1	SUBTROPICA	NC_010546.1	2868620	2869339	-	Crp/Fnr family transcriptional regulator	CCE_RS13275
WP_009544512.1	237	PtrA	*HTH_Crp_2	GCF_000017845.1	SUBTROPICA	NC_010546.1	2867129	2867842	+	Crp/Fnr family transcriptional regulator	CCE_RS13265
WP_009547494.1	246	PtrA	*HTH_Crp_2	GCF_000017845.1	SUBTROPICA	NC_010546.1	3288231	3288971	+	Crp/Fnr family transcriptional regulator	CCE_RS15025
WP_012361732.1	200	PtrA	*HTH_Crp_2	GCF_000017845.1	SUBTROPICA	NC_010546.1	1834285	1834887	+	Crp/Fnr family transcriptional regulator	CCE_RS08595
WP_053081588.1	153	PtrA	*HTH_Crp_2	GCF_001039635.1	WH0402	NZ_CAQN01000131.1	496	957	-	helix-turn-helix domain-containing protein	CWATWH0402_RS29985
WP_231599426.1	139	PtrA	*HTH_Crp_2	GCF_001039635.1	WH0402	NZ_CAQN01000891.1	6183	6601	+	Crp/Fnr family transcriptional regulator	CWATWH0402_RS37820
WP_008277071.1	297	PtxB	*Phosphonate-bd	GCF_000169335.1	CHWAKENSIS	NZ_AAXW01000036.1	15749	16642	-	phosphate/phosphite/phosphonate ABC transporter substrate-binding protein	CY0110_RS18625
WP_009544751.1	306	PtxB	*Phosphonate-bd	GCF_000017845.1	SUBTROPICA	NC_010546.1	2622820	2623740	+	phosphate/phosphite/phosphonate ABC transporter substrate-binding protein	CCE_RS12105
WP_035799935.1	306	PtxB	*Phosphonate-bd	GCF_000169335.1	CHWAKENSIS	NZ_AAXW01000034.1	50356	51276	-	phosphate/phosphite/phosphonate ABC transporter substrate-binding protein	CY0110_RS18315
WP_007303695.1	525	PtxD	*2-Hacid_dh_C*PGDH_inter*ACT	GCF_000167195.1	WH8501	NZ_AADV02000001.1	715847	717424	+	phosphoglycerate dehydrogenase	CWATDRAFT_RS03500
WP_007303695.1	525	PtxD	*2-Hacid_dh_C*PGDH_inter*ACT	GCF_000235665.1	WH0003	NZ_AESD01000108.1	3094	4671	+	phosphoglycerate dehydrogenase	CWATWH0003_RS03035
WP_007303695.1	525	PtxD	*2-Hacid_dh_C*PGDH_inter*ACT	GCF_001050835.1	WH0005	NZ_CAQL01000645.1	3574	5151	+	phosphoglycerate dehydrogenase	CWATWH0005_RS14610
WP_007303695.1	525	PtxD	*2-Hacid_dh_C*PGDH_inter*ACT	GCF_001039615.1	WH0401	NZ_CAQM01000755.1	894	2471	+	phosphoglycerate dehydrogenase	CWATWH0401_RS19045
WP_007303695.1	525	PtxD	*2-Hacid_dh_C*PGDH_inter*ACT	GCF_001039635.1	WH0402	NZ_CAQN01000983.1	1114	2691	-	phosphoglycerate dehydrogenase	CWATWH0402_RS22525
WP_007303695.1	525	PtxD	*2-Hacid_dh_C*PGDH_inter*ACT	GCF_001039555.1	WH8502	NZ_CAQK01000793.1	2351	3928	-	phosphoglycerate dehydrogenase	CWATWH8502_RS21705
WP_007311966.1	337	PtxD	*2-Hacid_dh_C	GCF_000235665.1	WH0003	NZ_AESD01000607.1	440	1453	-	2-hydroxyacid dehydrogenase	CWATWH0003_RS19030
WP_007311966.1	337	PtxD	*2-Hacid_dh_C	GCF_001050835.1	WH0005	NZ_CAQL01000811.1	9776	10789	+	2-hydroxyacid dehydrogenase	CWATWH0005_RS18995
WP_008275183.1	525	PtxD	*2-Hacid_dh_C*PGDH_inter*ACT	GCF_000169335.1	CHWAKENSIS	NZ_AAXW01000012.1	17104	18681	-	phosphoglycerate dehydrogenase	CY0110_RS09440
WP_008276969.1	337	PtxD	*2-Hacid_dh_C	GCF_000169335.1	CHWAKENSIS	NZ_AAXW01000034.1	3607	4620	-	2-hydroxyacid dehydrogenase	CY0110_RS18120
WP_008277007.1	332	PtxD	*2-Hacid_dh_C	GCF_000169335.1	CHWAKENSIS	NZ_AAXW01000034.1	48379	49377	-	phosphonate dehydrogenase	CY0110_RS18305
WP_009544404.1	337	PtxD	*2-Hacid_dh_C	GCF_000017845.1	SUBTROPICA	NC_010546.1	1608140	1609153	-	2-hydroxyacid dehydrogenase	CCE_RS07570
WP_009544749.1	332	PtxD	*2-Hacid_dh_C	GCF_000017845.1	SUBTROPICA	NC_010546.1	2624718	2625716	+	phosphonate dehydrogenase	CCE_RS12115
WP_009546886.1	525	PtxD	*2-Hacid_dh_C*PGDH_inter*ACT	GCF_000017845.1	SUBTROPICA	NC_010546.1	2169594	2171171	-	phosphoglycerate dehydrogenase	CCE_RS10125
WP_035826754.1	318	PtxD	*2-Hacid_dh_C	GCF_000235665.1	WH0003	NZ_AESD01000404.1	5558	6514	-	phosphoglycerate dehydrogenase	CWATWH0003_RS13055
WP_035826754.1	318	PtxD	*2-Hacid_dh_C	GCF_001039635.1	WH0402	NZ_CAQN01000267.1	2411	3367	-	phosphoglycerate dehydrogenase	CWATWH0402_RS05775
WP_048322565.1	226	PtxD	*2-Hacid_dh_C	GCF_001039635.1	WH0402	NZ_CAQN01000023.1	7689	8369	+	NAD(P)-dependent oxidoreductase	CWATWH0402_RS00365
WP_048325602.1	114	PtxD	*2-Hacid_dh_C	GCF_001039635.1	WH0402	NZ_CAQN01000567.1	1	345	+	NAD(P)-dependent oxidoreductase	CWATWH0402_RS12430
WP_048752088.1	212	PtxD	*2-Hacid_dh_C	GCF_001050835.1	WH0005	NZ_CAQL01000314.1	103	741	-	NAD(P)-dependent oxidoreductase	CWATWH0005_RS07715
WP_156185041.1	324	PtxD	*2-Hacid_dh_C	GCF_001039615.1	WH0401	NZ_CAQM01000005.1	5105	6081	-	2-hydroxyacid dehydrogenase	CWATWH0401_RS00135
WP_007303837.1	586	Som	*SLH*OprB	GCF_000167195.1	WH8501	NZ_AADV02000002.1	154606	156366	-	iron uptake porin	CWATDRAFT_RS04285
WP_007305259.1	673	Som	*SLH*OprB	GCF_000167195.1	WH8501	NZ_AADV02000008.1	22218	24239	-	iron uptake porin	CWATDRAFT_RS11850
WP_007306055.1	586	Som	*SLH*OprB	GCF_000167195.1	WH8501	NZ_AADV02000032.1	10094	11854	-	iron uptake porin	CWATDRAFT_RS16240
WP_007309377.1	586	Som	*SLH*OprB	GCF_000235665.1	WH0003	NZ_AESD01000133.1	10723	12483	-	iron uptake porin	CWATWH0003_RS03870
WP_007309377.1	586	Som	*SLH*OprB	GCF_001050835.1	WH0005	NZ_CAQL01000544.1	7908	9668	-	iron uptake porin	CWATWH0005_RS12300
WP_007309377.1	586	Som	*SLH*OprB	GCF_001039635.1	WH0402	NZ_CAQN01001103.1	713	2473	+	iron uptake porin	CWATWH0402_RS25170
WP_007313010.1	342	Som	*SLH*OprB	GCF_000235665.1	WH0003	NZ_AESD01000805.1	16499	17523	+	iron uptake porin	CWATWH0003_RS24885
WP_007313010.1	342	Som	*SLH*OprB	GCF_001050835.1	WH0005	NZ_CAQL01000566.1	1	1028	-	iron uptake porin	CWATWH0005_RS12610
WP_008274172.1	587	Som	*SLH*OprB	GCF_000169335.1	CHWAKENSIS	NZ_AAXW01000005.1	50211	51974	+	iron uptake porin	CY0110_RS04740
WP_008274626.1	586	Som	*SLH*OprB	GCF_000169335.1	CHWAKENSIS	NZ_AAXW01000007.1	140615	142375	-	iron uptake porin	CY0110_RS06800
WP_008274627.1	591	Som	*SLH*OprB	GCF_000169335.1	CHWAKENSIS	NZ_AAXW01000007.1	142717	144492	-	iron uptake porin	CY0110_RS06805
WP_008274628.1	583	Som	*SLH*OprB	GCF_000169335.1	CHWAKENSIS	NZ_AAXW01000007.1	144803	146554	-	iron uptake porin	CY0110_RS06810
WP_008275407.1	583	Som	*SLH*OprB	GCF_000169335.1	CHWAKENSIS	NZ_AAXW01000013.1	108305	110056	+	iron uptake porin	CY0110_RS10555
WP_008276185.1	583	Som	*SLH*OprB	GCF_000169335.1	CHWAKENSIS	NZ_AAXW01000021.1	39538	41289	-	iron uptake porin	CY0110_RS14380
WP_008277059.1	668	Som	*SLH*OprB	GCF_000169335.1	CHWAKENSIS	NZ_AAXW01000036.1	411	2417	+	iron uptake porin	CY0110_RS18570
WP_009543791.1	670	Som	*SLH*OprB	GCF_000017845.1	SUBTROPICA	NC_010546.1	4257523	4259535	-	iron uptake porin	CCE_RS19500
WP_009544677.1	583	Som	*SLH*OprB	GCF_000017845.1	SUBTROPICA	NC_010546.1	2702269	2704020	+	iron uptake porin	CCE_RS12470
WP_009545012.1	574	Som	*SLH*OprB	GCF_000017845.1	SUBTROPICA	NC_010546.1	2338367	2340091	+	iron uptake porin	CCE_RS10830
WP_009545315.1	584	Som	*SLH*OprB	GCF_000017845.1	SUBTROPICA	NC_010546.1	3643791	3645545	-	iron uptake porin	CCE_RS16615
WP_009546419.1	585	Som	*SLH*OprB	GCF_000017845.1	SUBTROPICA	NC_010547.1	61529	63286	+	iron uptake porin	CCE_RS22690
WP_009546811.1	586	Som	*SLH*OprB	GCF_000017845.1	SUBTROPICA	NC_010546.1	315811	317571	+	iron uptake porin	CCE_RS01535
WP_021831131.1	673	Som	*SLH*OprB	GCF_001039555.1	WH8502	NZ_CAQK01000579.1	1294	3315	-	iron uptake porin	CWATWH8502_RS15960
WP_021833369.1	486	Som	*SLH*OprB	GCF_001050835.1	WH0005	NZ_CAQL01000732.1	25	1485	-	iron uptake porin	CWATWH0005_RS16970
WP_021834466.1	591	Som	*SLH*OprB	GCF_001039615.1	WH0401	NZ_CAQM01000061.1	84	1859	-	iron uptake porin	CWATWH0401_RS01445
WP_021834736.1	673	Som	*SLH*OprB	GCF_001039615.1	WH0401	NZ_CAQM01000139.1	7104	9125	+	iron uptake porin	CWATWH0401_RS03640
WP_035826229.1	673	Som	*SLH*OprB	GCF_000235665.1	WH0003	NZ_AESD01000340.1	1855	3876	-	iron uptake porin	CWATWH0003_RS10620
WP_035826229.1	673	Som	*SLH*OprB	GCF_001039635.1	WH0402	NZ_CAQN01000101.1	14468	16489	+	iron uptake porin	CWATWH0402_RS02215
WP_035827147.1	586	Som	*SLH*OprB	GCF_000235665.1	WH0003	NZ_AESD01000465.1	1541	3301	-	iron uptake porin	CWATWH0003_RS14885
WP_035829091.1	591	Som	*SLH*OprB	GCF_000235665.1	WH0003	NZ_AESD01000805.1	14586	16361	+	iron uptake porin	CWATWH0003_RS24880
WP_035829091.1	591	Som	*SLH*OprB	GCF_001050835.1	WH0005	NZ_CAQL01000566.1	1166	2941	-	iron uptake porin	CWATWH0005_RS12615
WP_035829091.1	591	Som	*SLH*OprB	GCF_001039635.1	WH0402	NZ_CAQN01000381.1	1155	2930	-	iron uptake porin	CWATWH0402_RS07795
WP_041231900.1	584	Som	*SLH*OprB	GCF_000017845.1	SUBTROPICA	NC_010546.1	3641640	3643394	-	iron uptake porin	CCE_RS16610
WP_048314463.1	586	Som	*SLH*OprB	GCF_001039615.1	WH0401	NZ_CAQM01000106.1	198	1958	-	iron uptake porin	CWATWH0401_RS02835
WP_048316399.1	444	Som	*SLH*OprB	GCF_001039615.1	WH0401	NZ_CAQM01000741.1	1	1334	-	iron uptake porin	CWATWH0401_RS18775
WP_048318830.1	241	Som	*SLH*OprB	GCF_001039555.1	WH8502	NZ_CAQK01000016.1	4509	5231	+	iron uptake porin	CWATWH8502_RS00495
WP_048318832.1	591	Som	*SLH*OprB	GCF_001039555.1	WH8502	NZ_CAQK01000016.1	2596	4371	+	iron uptake porin	CWATWH8502_RS00490
WP_048320475.1	241	Som	*SLH*OprB	GCF_001039555.1	WH8502	NZ_CAQK01000450.1	1	723	-	iron uptake porin	CWATWH8502_RS12385
WP_048320992.1	586	Som	*SLH*OprB	GCF_001039555.1	WH8502	NZ_CAQK01000727.1	476	2236	-	iron uptake porin	CWATWH8502_RS19915
WP_048321106.1	585	Som	*SLH*OprB	GCF_001039555.1	WH8502	NZ_CAQK01000787.1	1	1754	-	iron uptake porin	CWATWH8502_RS21340
WP_048324514.1	339	Som	*SLH*OprB	GCF_001039635.1	WH0402	NZ_CAQN01000381.1	1	1017	-	iron uptake porin	CWATWH0402_RS07790
WP_048326055.1	530	Som	*SLH*OprB	GCF_001039635.1	WH0402	NZ_CAQN01000661.1	1542	3134	-	iron uptake porin	CWATWH0402_RS15055
WP_157464553.1	569	Som	*SLH*OprB	GCF_000169335.1	CHWAKENSIS	NZ_AAXW01000009.1	39734	41443	+	iron uptake porin	CY0110_RS07725
WP_007306208.1	267	SurE	*SurE	GCF_000167195.1	WH8501	NZ_AADV02000038.1	20599	21402	-	5'/3'-nucleotidase SurE	CWATDRAFT_RS17090
WP_007307523.1	225	SurE	*SurE	GCF_000167195.1	WH8501	NZ_AADV02000122.1	7698	8375	+	5'/3'-nucleotidase SurE	CWATDRAFT_RS24485
WP_007307523.1	225	SurE	*SurE	GCF_000235665.1	WH0003	NZ_AESD01000715.1	6850	7527	+	5'/3'-nucleotidase SurE	CWATWH0003_RS22675
WP_007307523.1	225	SurE	*SurE	GCF_001050835.1	WH0005	NZ_CAQL01001123.1	8745	9422	+	5'/3'-nucleotidase SurE	CWATWH0005_RS26555
WP_007307523.1	225	SurE	*SurE	GCF_001039615.1	WH0401	NZ_CAQM01000917.1	1095	1772	+	5'/3'-nucleotidase SurE	CWATWH0401_RS23080
WP_007307523.1	225	SurE	*SurE	GCF_001039635.1	WH0402	NZ_CAQN01000407.1	2068	2745	-	5'/3'-nucleotidase SurE	CWATWH0402_RS08195
WP_007307523.1	225	SurE	*SurE	GCF_001039555.1	WH8502	NZ_CAQK01000593.1	10764	11441	+	5'/3'-nucleotidase SurE	CWATWH8502_RS16485
WP_007311410.1	267	SurE	*SurE	GCF_000235665.1	WH0003	NZ_AESD01000493.1	27633	28436	-	5'/3'-nucleotidase SurE	CWATWH0003_RS15850
WP_007311410.1	267	SurE	*SurE	GCF_001050835.1	WH0005	NZ_CAQL01000166.1	26930	27733	-	5'/3'-nucleotidase SurE	CWATWH0005_RS04125
WP_007311410.1	267	SurE	*SurE	GCF_001039615.1	WH0401	NZ_CAQM01000791.1	1196	1999	-	5'/3'-nucleotidase SurE	CWATWH0401_RS20305
WP_007311410.1	267	SurE	*SurE	GCF_001039635.1	WH0402	NZ_CAQN01000225.1	6564	7367	-	5'/3'-nucleotidase SurE	CWATWH0402_RS04820
WP_007311410.1	267	SurE	*SurE	GCF_001039555.1	WH8502	NZ_CAQK01000230.1	13754	14557	+	5'/3'-nucleotidase SurE	CWATWH8502_RS06305
WP_008272703.1	225	SurE	*SurE	GCF_000169335.1	CHWAKENSIS	NZ_AAXW01000001.1	234525	235202	-	5'/3'-nucleotidase SurE	CY0110_RS01215
WP_008278333.1	276	SurE	*SurE	GCF_000169335.1	CHWAKENSIS	NZ_AAXW01000075.1	14631	15461	-	5'/3'-nucleotidase SurE	CY0110_RS24615
WP_008278793.1	1037	SurE	*GDPD*SurE*SurE	GCF_000169335.1	CHWAKENSIS	NZ_AAXW01000105.1	2459	5572	+	5'/3'-nucleotidase SurE	CY0110_RS29540
WP_009544375.1	276	SurE	*SurE	GCF_000017845.1	SUBTROPICA	NC_010546.1	1578291	1579121	+	5'/3'-nucleotidase SurE	CCE_RS07415
WP_009544712.1	225	SurE	*SurE	GCF_000017845.1	SUBTROPICA	NC_010546.1	2658899	2659576	-	5'/3'-nucleotidase SurE	CCE_RS12300
WP_007304169.1	274	UgpA-UgpE	*BPD_transp_1	GCF_000167195.1	WH8501	NZ_AADV02000002.1	486946	487770	+	carbohydrate ABC transporter permease	CWATDRAFT_RS06015
WP_007304169.1	274	UgpA-UgpE	*BPD_transp_1	GCF_000235665.1	WH0003	NZ_AESD01000174.1	1411	2235	+	carbohydrate ABC transporter permease	CWATWH0003_RS05020
WP_007304169.1	274	UgpA-UgpE	*BPD_transp_1	GCF_001050835.1	WH0005	NZ_CAQL01000633.1	3165	3989	-	carbohydrate ABC transporter permease	CWATWH0005_RS14090
WP_007304169.1	274	UgpA-UgpE	*BPD_transp_1	GCF_001039615.1	WH0401	NZ_CAQM01000043.1	7733	8557	-	carbohydrate ABC transporter permease	CWATWH0401_RS01070
WP_007304169.1	274	UgpA-UgpE	*BPD_transp_1	GCF_001039635.1	WH0402	NZ_CAQN01000170.1	1630	2454	-	carbohydrate ABC transporter permease	CWATWH0402_RS03655
WP_007305056.1	297	UgpA-UgpE	*BPD_transp_1	GCF_000167195.1	WH8501	NZ_AADV02000006.1	31376	32269	-	sugar ABC transporter permease	CWATDRAFT_RS10840
WP_007305056.1	297	UgpA-UgpE	*BPD_transp_1	GCF_000235665.1	WH0003	NZ_AESD01000010.1	17319	18212	+	sugar ABC transporter permease	CWATWH0003_RS00375
WP_007305056.1	297	UgpA-UgpE	*BPD_transp_1	GCF_001050835.1	WH0005	NZ_CAQL01000366.1	7804	8697	-	sugar ABC transporter permease	CWATWH0005_RS08540
WP_007305056.1	297	UgpA-UgpE	*BPD_transp_1	GCF_001039615.1	WH0401	NZ_CAQM01000646.1	1832	2725	+	sugar ABC transporter permease	CWATWH0401_RS16085
WP_007305056.1	297	UgpA-UgpE	*BPD_transp_1	GCF_001039635.1	WH0402	NZ_CAQN01000588.1	17249	18142	+	sugar ABC transporter permease	CWATWH0402_RS12940
WP_007305947.1	297	UgpA-UgpE	*BPD_transp_1	GCF_000167195.1	WH8501	NZ_AADV02000028.1	10455	11348	-	ABC transporter permease subunit	CWATDRAFT_RS15650
WP_007305947.1	297	UgpA-UgpE	*BPD_transp_1	GCF_000235665.1	WH0003	NZ_AESD01000639.1	7100	7993	-	ABC transporter permease subunit	CWATWH0003_RS20070
WP_007305947.1	297	UgpA-UgpE	*BPD_transp_1	GCF_001050835.1	WH0005	NZ_CAQL01001235.1	8230	9123	-	ABC transporter permease subunit	CWATWH0005_RS29210
WP_007305947.1	297	UgpA-UgpE	*BPD_transp_1	GCF_001039615.1	WH0401	NZ_CAQM01000036.1	4932	5825	-	ABC transporter permease subunit	CWATWH0401_RS00935
WP_007305947.1	297	UgpA-UgpE	*BPD_transp_1	GCF_001039635.1	WH0402	NZ_CAQN01000129.1	4861	5754	+	ABC transporter permease subunit	CWATWH0402_RS02770
WP_007305947.1	297	UgpA-UgpE	*BPD_transp_1	GCF_001039555.1	WH8502	NZ_CAQK01000674.1	7402	8295	-	ABC transporter permease subunit	CWATWH8502_RS18255
WP_007307778.1	290	UgpA-UgpE	*BPD_transp_1	GCF_000167195.1	WH8501	NZ_AADV02000145.1	872	1744	-	ABC transporter permease	CWATDRAFT_RS25890
WP_007307778.1	290	UgpA-UgpE	*BPD_transp_1	GCF_000235665.1	WH0003	NZ_AESD01000835.1	2136	3008	+	ABC transporter permease	CWATWH0003_RS25715
WP_007307778.1	290	UgpA-UgpE	*BPD_transp_1	GCF_001050835.1	WH0005	NZ_CAQL01001200.1	484	1356	+	ABC transporter permease	CWATWH0005_RS28220
WP_007307993.1	291	UgpA-UgpE	*BPD_transp_1	GCF_000167195.1	WH8501	NZ_AADV02000168.1	1591	2466	-	carbohydrate ABC transporter permease	CWATDRAFT_RS27095
WP_007307993.1	291	UgpA-UgpE	*BPD_transp_1	GCF_000235665.1	WH0003	NZ_AESD01000622.1	13784	14659	+	carbohydrate ABC transporter permease	CWATWH0003_RS19475
WP_007307993.1	291	UgpA-UgpE	*BPD_transp_1	GCF_001050835.1	WH0005	NZ_CAQL01000750.1	13629	14504	+	carbohydrate ABC transporter permease	CWATWH0005_RS17260
WP_007307993.1	291	UgpA-UgpE	*BPD_transp_1	GCF_001039635.1	WH0402	NZ_CAQN01001037.1	5276	6151	-	carbohydrate ABC transporter permease	CWATWH0402_RS23855
WP_007307994.1	325	UgpA-UgpE	*BPD_transp_1	GCF_000167195.1	WH8501	NZ_AADV02000168.1	2466	3443	-	sugar ABC transporter permease	CWATDRAFT_RS27100
WP_007312040.1	325	UgpA-UgpE	*BPD_transp_1	GCF_000235665.1	WH0003	NZ_AESD01000622.1	12807	13784	+	sugar ABC transporter permease	CWATWH0003_RS19470
WP_007312040.1	325	UgpA-UgpE	*BPD_transp_1	GCF_001050835.1	WH0005	NZ_CAQL01000750.1	12652	13629	+	sugar ABC transporter permease	CWATWH0005_RS17255
WP_007312040.1	325	UgpA-UgpE	*BPD_transp_1	GCF_001039635.1	WH0402	NZ_CAQN01001037.1	6151	7128	-	sugar ABC transporter permease	CWATWH0402_RS23860
WP_007312148.1	378	UgpA-UgpE	*BPD_transp_1	GCF_000235665.1	WH0003	NZ_AESD01000640.1	1	1134	-	iron ABC transporter permease	CWATWH0003_RS20090
WP_007312148.1	378	UgpA-UgpE	*BPD_transp_1	GCF_001050835.1	WH0005	NZ_CAQL01000095.1	1	1134	-	iron ABC transporter permease	CWATWH0005_RS02370
WP_007312148.1	378	UgpA-UgpE	*BPD_transp_1	GCF_001039635.1	WH0402	NZ_CAQN01001280.1	1	1134	-	iron ABC transporter permease	CWATWH0402_RS28345
WP_008275389.1	297	UgpA-UgpE	*BPD_transp_1	GCF_000169335.1	CHWAKENSIS	NZ_AAXW01000013.1	91843	92736	-	sugar ABC transporter permease	CY0110_RS10470
WP_008275900.1	290	UgpA-UgpE	*BPD_transp_1	GCF_000169335.1	CHWAKENSIS	NZ_AAXW01000017.1	79938	80810	-	ABC transporter permease	CY0110_RS12960
WP_008276327.1	559	UgpA-UgpE	*BPD_transp_1*BPD_transp_1	GCF_000169335.1	CHWAKENSIS	NZ_AAXW01000023.1	19809	21488	-	iron ABC transporter permease	CY0110_RS15040
WP_008276619.1	297	UgpA-UgpE	*BPD_transp_1	GCF_000169335.1	CHWAKENSIS	NZ_AAXW01000027.1	41855	42748	+	sugar ABC transporter permease	CY0110_RS16440
WP_008276620.1	275	UgpA-UgpE	*BPD_transp_1	GCF_000169335.1	CHWAKENSIS	NZ_AAXW01000027.1	42787	43614	+	carbohydrate ABC transporter permease	CY0110_RS16445
WP_009543081.1	290	UgpA-UgpE	*BPD_transp_1	GCF_000017845.1	SUBTROPICA	NC_010546.1	116309	117181	-	ABC transporter permease	CCE_RS00600
WP_009545853.1	559	UgpA-UgpE	*BPD_transp_1*BPD_transp_1	GCF_000017845.1	SUBTROPICA	NC_010546.1	2090237	2091916	-	iron ABC transporter permease	CCE_RS09730
WP_009545988.1	297	UgpA-UgpE	*BPD_transp_1	GCF_000017845.1	SUBTROPICA	NC_010546.1	764887	765780	-	sugar ABC transporter permease	CCE_RS03570
WP_009546779.1	274	UgpA-UgpE	*BPD_transp_1	GCF_000017845.1	SUBTROPICA	NC_010546.1	276901	277725	-	carbohydrate ABC transporter permease	CCE_RS01355
WP_009547159.1	275	UgpA-UgpE	*BPD_transp_1	GCF_000017845.1	SUBTROPICA	NC_010546.1	943014	943841	+	carbohydrate ABC transporter permease	CCE_RS04475
WP_009547160.1	297	UgpA-UgpE	*BPD_transp_1	GCF_000017845.1	SUBTROPICA	NC_010546.1	942076	942969	+	sugar ABC transporter permease	CCE_RS04470
WP_021830931.1	325	UgpA-UgpE	*BPD_transp_1	GCF_001039615.1	WH0401	NZ_CAQM01000269.1	2467	3444	+	sugar ABC transporter permease	CWATWH0401_RS07195
WP_021830931.1	325	UgpA-UgpE	*BPD_transp_1	GCF_001039555.1	WH8502	NZ_CAQK01000519.1	12585	13562	+	sugar ABC transporter permease	CWATWH8502_RS14445
WP_021831850.1	274	UgpA-UgpE	*BPD_transp_1	GCF_001039555.1	WH8502	NZ_CAQK01000790.1	10007	10831	+	carbohydrate ABC transporter permease	CWATWH8502_RS21505
WP_021834532.1	378	UgpA-UgpE	*BPD_transp_1	GCF_001039615.1	WH0401	NZ_CAQM01000079.1	1	1134	-	iron ABC transporter permease	CWATWH0401_RS01965
WP_021835156.1	291	UgpA-UgpE	*BPD_transp_1	GCF_001039615.1	WH0401	NZ_CAQM01000269.1	3444	4319	+	carbohydrate ABC transporter permease	CWATWH0401_RS07200
WP_021837012.1	290	UgpA-UgpE	*BPD_transp_1	GCF_001039615.1	WH0401	NZ_CAQM01000872.1	6606	7478	+	ABC transporter permease	CWATWH0401_RS22050
WP_035797891.1	274	UgpA-UgpE	*BPD_transp_1	GCF_000169335.1	CHWAKENSIS	NZ_AAXW01000001.1	33273	34097	+	carbohydrate ABC transporter permease	CY0110_RS00155
WP_048319363.1	297	UgpA-UgpE	*BPD_transp_1	GCF_001039555.1	WH8502	NZ_CAQK01000172.1	2864	3757	-	sugar ABC transporter permease	CWATWH8502_RS04645
WP_048322897.1	222	UgpA-UgpE	*BPD_transp_1	GCF_001039635.1	WH0402	NZ_CAQN01000081.1	10998	11667	-	ABC transporter permease	CWATWH0402_RS01730
WP_048753767.1	225	UgpA-UgpE	*BPD_transp_1	GCF_001050835.1	WH0005	NZ_CAQL01001039.1	9	686	-	ABC transporter permease	CWATWH0005_RS24620
WP_072060873.1	297	UgpA-UgpE	*BPD_transp_1	GCF_001039555.1	WH8502	NZ_CAQK01000519.1	13562	14453	+	carbohydrate ABC transporter permease	CWATWH8502_RS14450
WP_156185148.1	167	UgpA-UgpE	*BPD_transp_1	GCF_001039615.1	WH0401	NZ_CAQM01000691.1	1055	1559	-	ABC transporter permease subunit	CWATWH0401_RS17340
WP_007305562.1	430	UgpB	*SBP_bac_1	GCF_000167195.1	WH8501	NZ_AADV02000015.1	1348	2640	-	sugar ABC transporter substrate-binding protein	CWATDRAFT_RS13415
WP_007305562.1	430	UgpB	*SBP_bac_1	GCF_001039615.1	WH0401	NZ_CAQM01000287.1	8878	10170	+	sugar ABC transporter substrate-binding protein	CWATWH0401_RS07680
WP_007306054.1	186	UgpB	*SBP_bac_1	GCF_000167195.1	WH8501	NZ_AADV02000032.1	11951	12511	-	extracellular solute-binding protein	CWATDRAFT_RS16245
WP_007307995.1	429	UgpB	*SBP_bac_1	GCF_000167195.1	WH8501	NZ_AADV02000168.1	3482	4771	-	ABC transporter substrate-binding protein	CWATDRAFT_RS27105
WP_007311238.1	186	UgpB	*SBP_bac_1	GCF_000235665.1	WH0003	NZ_AESD01000465.1	3399	3959	-	extracellular solute-binding protein	CWATWH0003_RS14890
WP_007311238.1	186	UgpB	*SBP_bac_1	GCF_001050835.1	WH0005	NZ_CAQL01000031.1	405	965	-	extracellular solute-binding protein	CWATWH0005_RS00525
WP_007311238.1	186	UgpB	*SBP_bac_1	GCF_001039615.1	WH0401	NZ_CAQM01000106.1	2056	2616	-	extracellular solute-binding protein	CWATWH0401_RS02840
WP_007311238.1	186	UgpB	*SBP_bac_1	GCF_001039635.1	WH0402	NZ_CAQN01001003.1	4237	4797	+	extracellular solute-binding protein	CWATWH0402_RS23045
WP_007311238.1	186	UgpB	*SBP_bac_1	GCF_001039555.1	WH8502	NZ_CAQK01000727.1	2332	2892	-	extracellular solute-binding protein	CWATWH8502_RS19920
WP_007312039.1	429	UgpB	*SBP_bac_1	GCF_000235665.1	WH0003	NZ_AESD01000622.1	11479	12768	+	ABC transporter substrate-binding protein	CWATWH0003_RS19465
WP_007312039.1	429	UgpB	*SBP_bac_1	GCF_001050835.1	WH0005	NZ_CAQL01000750.1	11324	12613	+	ABC transporter substrate-binding protein	CWATWH0005_RS17250
WP_007312039.1	429	UgpB	*SBP_bac_1	GCF_001039635.1	WH0402	NZ_CAQN01001037.1	7167	8456	-	ABC transporter substrate-binding protein	CWATWH0402_RS23865
WP_008273666.1	430	UgpB	*SBP_bac_1	GCF_000169335.1	CHWAKENSIS	NZ_AAXW01000003.1	22518	23810	-	sugar ABC transporter substrate-binding protein	CY0110_RS02385
WP_009545412.1	432	UgpB	*SBP_bac_1	GCF_000017845.1	SUBTROPICA	NC_010546.1	3516557	3517855	+	sugar ABC transporter substrate-binding protein	CCE_RS16155
WP_009547474.1	435	UgpB	*SBP_bac_1	GCF_000017845.1	SUBTROPICA	NC_010546.1	3268393	3269700	-	ABC transporter substrate-binding protein	CCE_RS14925
WP_021830930.1	429	UgpB	*SBP_bac_1	GCF_001039555.1	WH8502	NZ_CAQK01000519.1	11257	12546	+	ABC transporter substrate-binding protein	CWATWH8502_RS14440
WP_021832308.1	430	UgpB	*SBP_bac_1	GCF_000235665.1	WH0003	NZ_AESD01000382.1	10928	12220	-	sugar ABC transporter substrate-binding protein	CWATWH0003_RS12125
WP_021832308.1	430	UgpB	*SBP_bac_1	GCF_001050835.1	WH0005	NZ_CAQL01000089.1	6933	8225	+	sugar ABC transporter substrate-binding protein	CWATWH0005_RS02050
WP_021835155.1	429	UgpB	*SBP_bac_1	GCF_001039615.1	WH0401	NZ_CAQM01000269.1	1139	2428	+	ABC transporter substrate-binding protein	CWATWH0401_RS07190
WP_035798254.1	429	UgpB	*SBP_bac_1	GCF_000169335.1	CHWAKENSIS	NZ_AAXW01000002.1	234725	236014	-	ABC transporter substrate-binding protein	CY0110_RS02255
WP_048320361.1	163	UgpB	*SBP_bac_1	GCF_001039555.1	WH8502	NZ_CAQK01000423.1	10205	10694	+	extracellular solute-binding protein	CWATWH8502_RS11850
WP_048321044.1	266	UgpB	*SBP_bac_1	GCF_001039555.1	WH8502	NZ_CAQK01000751.1	1	803	+	extracellular solute-binding protein	CWATWH8502_RS20390
WP_232285775.1	448	UgpB	*SBP_bac_1	GCF_000169335.1	CHWAKENSIS	NZ_AAXW01000049.1	18146	19492	-	extracellular solute-binding protein	CY0110_RS21335
WP_243397390.1	446	UgpB	*SBP_bac_1	GCF_000017845.1	SUBTROPICA	NC_010546.1	1394782	1396122	+	extracellular solute-binding protein	CCE_RS06590
WP_007304829.1	412	UgpC	*ABC_tran*TOBE_2	GCF_000167195.1	WH8501	NZ_AADV02000004.1	63239	64477	-	ABC transporter ATP-binding protein	CWATDRAFT_RS09040
WP_007307996.1	365	UgpC	*ABC_tran*TOBE_2	GCF_000167195.1	WH8501	NZ_AADV02000168.1	4777	5874	-	ABC transporter ATP-binding protein	CWATDRAFT_RS27110
WP_007310091.1	412	UgpC	*ABC_tran*TOBE_2	GCF_000235665.1	WH0003	NZ_AESD01000259.1	8371	9609	-	ABC transporter ATP-binding protein	CWATWH0003_RS08105
WP_007312038.1	365	UgpC	*ABC_tran*TOBE_2	GCF_000235665.1	WH0003	NZ_AESD01000622.1	10376	11473	+	ABC transporter ATP-binding protein	CWATWH0003_RS19460
WP_007312038.1	365	UgpC	*ABC_tran*TOBE_2	GCF_001050835.1	WH0005	NZ_CAQL01000750.1	10221	11318	+	ABC transporter ATP-binding protein	CWATWH0005_RS17245
WP_007312038.1	365	UgpC	*ABC_tran*TOBE_2	GCF_001039635.1	WH0402	NZ_CAQN01001037.1	8462	9559	-	ABC transporter ATP-binding protein	CWATWH0402_RS23870
WP_008276740.1	355	UgpC	*ABC_tran*TOBE_2	GCF_000169335.1	CHWAKENSIS	NZ_AAXW01000029.1	55863	56930	+	ABC transporter ATP-binding protein	CY0110_RS17020
WP_008278342.1	406	UgpC	*ABC_tran*TOBE_2	GCF_000169335.1	CHWAKENSIS	NZ_AAXW01000076.1	3367	4587	+	ABC transporter ATP-binding protein	CY0110_RS24665
WP_009543836.1	404	UgpC	*ABC_tran*TOBE_2	GCF_000017845.1	SUBTROPICA	NC_010546.1	4201310	4202524	+	ATP-binding cassette domain-containing protein	CCE_RS19270
WP_009545045.1	355	UgpC	*ABC_tran*TOBE_2	GCF_000017845.1	SUBTROPICA	NC_010546.1	3940721	3941788	+	ABC transporter ATP-binding protein	CCE_RS17980
WP_021829883.1	353	UgpC	*ABC_tran*TOBE_2	GCF_001039555.1	WH8502	NZ_CAQK01000237.1	4659	5720	+	ABC transporter ATP-binding protein	CWATWH8502_RS06585
WP_021830929.1	365	UgpC	*ABC_tran*TOBE_2	GCF_001039555.1	WH8502	NZ_CAQK01000519.1	10154	11251	+	ABC transporter ATP-binding protein	CWATWH8502_RS14435
WP_021831803.1	414	UgpC	*ABC_tran*TOBE_2	GCF_001039555.1	WH8502	NZ_CAQK01000782.1	18608	19852	-	ABC transporter ATP-binding protein	CWATWH8502_RS21200
WP_021834746.1	412	UgpC	*ABC_tran*TOBE_2	GCF_001039615.1	WH0401	NZ_CAQM01000142.1	989	2227	+	ABC transporter ATP-binding protein	CWATWH0401_RS03705
WP_021835154.1	365	UgpC	*ABC_tran*TOBE_2	GCF_001039615.1	WH0401	NZ_CAQM01000269.1	36	1133	+	ABC transporter ATP-binding protein	CWATWH0401_RS07185
WP_035827169.1	353	UgpC	*ABC_tran*TOBE_2	GCF_000235665.1	WH0003	NZ_AESD01000468.1	5505	6566	+	ABC transporter ATP-binding protein	CWATWH0003_RS15000
WP_035827169.1	353	UgpC	*ABC_tran*TOBE_2	GCF_001050835.1	WH0005	NZ_CAQL01000685.1	5526	6587	+	ABC transporter ATP-binding protein	CWATWH0005_RS15485
WP_042711676.1	353	UgpC	*ABC_tran*TOBE_2	GCF_000167195.1	WH8501	NZ_AADV02000033.1	4441	5502	+	ABC transporter ATP-binding protein	CWATDRAFT_RS16355
WP_048753816.1	318	UgpC	*ABC_tran*TOBE_2	GCF_001050835.1	WH0005	NZ_CAQL01001077.1	1	955	-	ATP-binding cassette domain-containing protein	CWATWH0005_RS25670
WP_198139149.1	617	UshA	*Metallophos*5_nucleotid_C	GCF_000169335.1	CHWAKENSIS	NZ_AAXW01000015.1	84314	86167	-	bifunctional UDP-sugar hydrolase/5'-nucleotidase	CY0110_RS11865

## Sheet: Sheet 5 - # homologs in species
Seeds	WH8501	WH8502	WH0401	WH0402	WH0003	WH0005	SUBTROPICA	CHWAKENSIS
PhoR	4	2	3	4	3	3	7	14
PhoB	9	9	9	7	9	9	14	15
PhoU	1	1	1	1	1	1	1	1
PtrA	1	1	1	3	1	1	4	4
Psip1	3	2	3	2	3	3	3	4
Som	3	6	4	5	5	4	7	8
PhoE	0	0	0	0	0	0	0	0
Pit	1	1	1	1	1	1	0	0
PhnE-PtxC	0	0	0	0	0	0	1	4
PstA	0	2	1	2	2	2	2	3
PstC	1	2	1	2	2	2	2	3
UgpA-UgpE	6	5	8	7	7	8	6	6
PhnC-PtxA	1	1	1	1	1	1	1	3
PstB	2	2	2	2	3	3	5	4
PstS-SphX	3	4	3	2	4	4	7	4
PhoH	1	1	1	1	1	1	3	1
PhnD	0	0	0	0	0	0	0	1
PtxB	0	0	0	0	0	0	1	2
UgpB	3	4	3	2	3	3	3	3
UgpC	3	3	2	1	3	3	2	2
PhoX	1	1	1	3	2	3	2	4
PhoD	0	0	0	2	2	2	2	2
PhoV	1	0	1	2	1	1	1	1
PhoA	0	2	1	2	2	3	2	1
DedA	2	3	3	2	3	3	6	6
GppA	0	0	0	0	0	0	0	0
PpA	0	0	0	0	0	0	1	1
ppX	1	1	1	1	1	1	1	1
PpK	1	1	1	1	1	1	2	1
ExeM	1	1	1	0	0	0	1	1
NucH	0	0	0	0	0	0	0	0
SurE	2	2	2	2	2	2	2	3
UshA	0	0	0	0	0	0	0	1
Metallophosphoesterase	5	5	6	5	7	6	11	10
GlpQ-UgpQ	2	1	1	2	3	2	1	1
PhnG	0	0	0	0	0	0	0	1
PhnI	0	0	0	0	0	0	0	1
PhnH	0	0	0	0	0	0	0	1
PhnJ	0	0	0	0	0	0	0	1
PhnK	0	0	0	0	0	0	0	1
PhnM	1	0	1	1	1	1	1	1
PtxD	1	1	2	4	3	3	3	3

## Sheet: Sheet 6 - Transporter proteins
	PHOSPHATE (Pst system)	Subtropica	WH8501	Chwakensis	WH0003	WH8502	WH0401	WH0402	WH0005	PHOSPHITE (Ptx system)	Subtropica	WH8501	Chwakensis	WH0003	WH8502	WH0401	WH0402	WH0005	PHOSPHONITE (Phn system)	Subtropica	WH8501	Chwakensis	WH0003	WH8502	WH0401	WH0402	WH0005	GLYCEROL (Ugp system)	Subtropica	WH8501	Chwakensis	WH0003	WH8502	WH0401	WH0402	WH0005
Subunits		GCF_000017845.1	GCF_000167195.1	GCF_000169335.1	GCF_000235665.1	GCF_001039555.1	GCF_001039615.1	GCF_001039635.1	GCF_001050835.1		GCF_000017845.1	GCF_000167195.1	GCF_000169335.1	GCF_000235665.1	GCF_001039555.1	GCF_001039615.1	GCF_001039635.1	GCF_001050835.1		GCF_000017845.1	GCF_000167195.1	GCF_000169335.1	GCF_000235665.1	GCF_001039555.1	GCF_001039615.1	GCF_001039635.1	GCF_001050835.1		GCF_000017845.1	GCF_000167195.1	GCF_000169335.1	GCF_000235665.1	GCF_001039555.1	GCF_001039615.1	GCF_001039635.1	GCF_001050835.1
Pi-binding, periplasmic protein	PstS	WP_009546120.1	WP_007304466.1	WP_008278361.1	WP_007304466.1	WP_048320017.1	WP_048315339.1	WP_007312773.1	WP_007304466.1	PtxB	WP_009544751.1	Absent (tblastn)	WP_035799935.1	Absent (tblastn)	Absent (tblastn)	Absent (tblastn)	Absent (tblastn)	Absent (tblastn)	PhnD	WP_009544751.1	Absent (tblastn)	WP_008277083.1	Absent (tblastn)	Absent (tblastn)	Absent (tblastn)	Absent (tblastn)	Absent (tblastn)	UgpB	WP_009547474.1	WP_007305562.1	WP_035798254.1	WP_007312039.1	WP_021830930.1	WP_007305562.1	WP_007312039.1	WP_007312039.1
	SphX	WP_009545671.1	WP_007304465.1	WP_008278362.1	WP_035825405.1	WP_048315341.1	WP_048315341.1	WP_048323317.1	WP_035825405.1
Inner-membrane subunits	PstA	WP_009546118.1	Pseudogene (tblastn)	WP_008275084.1	WP_007309888.1	WP_021830250.1	WP_021835553.1	WP_007309888.1	WP_007309888.1	PtxC	WP_012361909.1	Absent (tblastn)	WP_008277008.1	Absent (tblastn)	Absent (tblastn)	Absent (tblastn)	Absent (tblastn)	Absent (tblastn)	PhnE	WP_012361909.1	Absent (tblastn)	WP_035799973.1	Absent (tblastn)	Absent (tblastn)	Absent (tblastn)	Absent (tblastn)	Absent (tblastn)	UgpA	WP_009547160.1	WP_007305056.1	WP_008276619.1	WP_007305056.1	WP_048319363.1	WP_007305056.1	WP_007305056.1	WP_007305056.1
	PstC	WP_182670740.1	WP_007304467.1	WP_008275085.1	WP_035825408.1	WP_048320014.1	WP_048315337.1	WP_035825408.1	WP_035825408.1																			UgpE	WP_009546779.1	WP_007304169.1	WP_035797891.1	WP_007304169.1	WP_021831850.1	WP_007304169.1	WP_007304169.1	WP_007304169.1
Cytoplamic ATPase subunit	PstB	WP_009546116.1	WP_007304471.1	WP_035800613.1	WP_007309890.1	WP_007304471.1	WP_007304471.1	WP_048327511.1	WP_048327511.1	PtxA	WP_009544752.1	WP_007307822.1	WP_008277010.1	WP_007307822.1	WP_007307822.1	WP_007307822.1	WP_007307822.1	WP_007307822.1	PhnC	WP_009544752.1	WP_007307822.1	WP_008277082.1	WP_007307822.1	WP_007307822.1	WP_007307822.1	WP_007307822.1	WP_007307822.1	UgpC	WP_009543836.1	WP_007304829.1	WP_008278342.1	WP_007310091.1	WP_021831803.1	WP_021834746.1	WP_007312038.1	WP_007312038.1

## Sheet: Sheet 7 - # homologs in groups
UniSeed	Small species	Large species	Others
PhoR	9	10	21
PhoB	27	25	29
PhoU	3	3	2
PtrA	3	5	8
Psip1	8	8	7
Som	13	14	15
PhoE	0	0	0
Pit	3	3	0
PhnE-PtxC	0	0	5
PstA	3	6	5
PstC	4	6	5
UgpA-UgpE	19	22	12
PhnC-PtxA	3	3	4
PstB	6	8	9
PstS-SphX	10	10	11
PhoH	3	3	4
PhnD	0	0	1
PtxB	0	0	3
UgpB	10	8	6
UgpC	8	7	4
PhoX	3	8	6
PhoD	0	6	4
PhoV	2	4	2
PhoA	3	7	3
DedA	8	8	12
GppA	0	0	0
PpA	0	0	2
ppX	3	3	2
PpK	3	3	3
ExeM	3	0	2
NucH	0	0	0
SurE	6	6	5
UshA	0	0	1
Metallophosphoesterase	16	18	21
GlpQ-UgpQ	4	7	2
PhnG	0	0	1
PhnI	0	0	1
PhnH	0	0	1
PhnJ	0	0	1
PhnK	0	0	1
PhnM	2	3	2
PtxD	4	10	6
