# Supplementary material for: Unveiling Crocosphaera Responses to Phosphorus Depletion: Insights From Genome Analysis and Functional Characterization
Source: Environ Microbiol. 2025 Jul 14;27(7):e70153. doi: 10.1111/1462-2920.70153 (PMC12260270; doi:10.1111/1462-2920.70153)
Supplement: Supplementary file 3 — Table S4. Source data for results presented in Table 1. [file EMI-27-e70153-s002.xlsx]

## Sheet: Feuil1
	Replicate	Pi-depleted								DOP recovery
		Day1	Day1	Day2	Day2	Day3	Day3	Day4	Day4	Day8	Day8	Day9	Day9
		D/L	L/D	D/L	L/D	D/L	L/D	D/L	L/D	D/L	L/D	D/L	L/D
Total dissolved phosphorus (TDP)	A	0.26	0.21	0.18	0.21	0.19	0.2	0.19	0.18	3.33	1.71	1.53	0.98
	B	0.22	0.2	0.2	0.2	0.18	0.18	0.18	0.2	5.01	3.84	3.00	1.33
	C	0.24	0.21	0.19	0.2	0.19	0.22	0.2	0.24	3.63	2.10	1.86	0.60
Dissolved organic phosphorus (DOP)	A	0.25	0.2	0.17	0.2	0.18	0.19	0.18	0.17	1.17	0.90	1.16	0.97
	B	0.21	0.19	0.19	0.16	0.16	0.16	0.15	0.16	0.20	0.48	0.34	0.24
	C	0.21	0.18	0.16	0.16	0.14	0.18	0.18	0.16	0.32	0.39	0.15	0.26
Phosphate (PO43-)	A	0.01	0.01	0.01	0.01	0.01	0.01	0.01	0.01	2.16	0.81	0.37	0.01
	B	0.01	0.01	0.02	0.05	0.03	0.03	0.04	0.05	4.81	3.36	2.66	1.09
	C	0.04	0.04	0.04	0.05	0.06	0.05	0.03	0.09	3.31	1.71	1.71	0.34
Total dissolved nitrogen (TDN)	A	12.28	8.28	8.78	9.37	9.45	8.81	10.8	9.18	18.47	18.39	18.75	19.59
	B	8.89	9.51	8.91	9.08	9.57	8.67	9.2	10.99	21.69	24.42	19.29	18.60
	C	9.94	8.88	8.37	8.87	9.01	10.39	9.77	9.52	19.21	18.64	19.80	19.27
Dissolved organic nitrogen (DON)	A	11.97	8.01	8.47	9.16	9.13	8.59	10.58	8.97	18.17	18.16	18.47	19.37
	B	8.57	9.31	8.68	8.86	9.32	8.5	8.96	10.76	20.60	23.84	18.78	18.02
	C	9.6	8.68	8.08	8.67	8.71	10.21	9.52	9.24	17.55	18.05	19.27	18.94
Nitrate (NO3-)	A	0.31	0.27	0.31	0.21	0.32	0.22	0.22	0.21	0.30	0.23	0.28	0.22
	B	0.33	0.21	0.24	0.23	0.26	0.18	0.25	0.24	1.09	0.58	0.51	0.58
	C	0.34	0.2	0.29	0.2	0.3	0.18	0.25	0.28	1.66	0.59	0.53	0.33
		L3	D3	L3	D3	L3	D3	L3	D3	L3	D3	L3	D3
APA	A	0.32	1.4	1.58	2.66	0.91	1.12	1.2	0.47	2.56	4.59	3.43	3.28
	B	0.5	1.53	2.43	1.26	1.87		2.73	2.14	5.47	6.06	5.02	5.83
	C	0.46	1.01	1.71	1.99	1.89	1.95	3.14	0	5.43	7.17	5.64	4.38
